# Supplementary material for: How Antioxidants, Osmoregulation, Genes and Metabolites Regulate the Late Seeding Tolerance of Rapeseeds (Brassica napus L.) during Wintering
Source: Antioxidants (Basel). 2023 Oct 26;12(11):1915. doi: 10.3390/antiox12111915 (PMC10669261; doi:10.3390/antiox12111915)
Supplement: Supplementary file 1 [file antioxidants-12-01915-s001.zip › Supplementary tables.xlsx]

## Sheet: TableS1-stat
Table S1.	Detail of the expression model of genes and metabolites involved in late-seeding-response.
	type	gene	metabolite
	pathway39	60	68
	pathway55	124	107
		pathway39_gene
			T1V3_vs_T1V1	T2V3_vs_T2V1	T3V3_vs_T3V1	T1V4_vs_T1V1	T2V4_vs_T2V1	T3V4_vs_T3V1
		37	down	down	down	down	down	down
		1	down	down	down	up	up	up
		2	up	up	up	down	down	down
		20	up	up	up	up	up	up
		pathway39_metabolite
			T1V3_vs_T1V1	T2V3_vs_T2V1	T3V3_vs_T3V1	T1V4_vs_T1V1	T2V4_vs_T2V1	T3V4_vs_T3V1
		13	down	down	down	down	down	down
		6	down	down	up	down	down	down
		1	down	down	down	down	down	up
		3	down	down	up	down	down	up
		1	down	down	up	up	down	down
		1	down	down	down	up	down	up
		1	down	down	up	up	down	up
		4	down	down	down	down	up	down
		1	down	down	down	down	up	up
		1	down	down	up	up	up	up
		5	down	up	down	down	up	down
		2	up	down	up	down	down	down
		1	up	down	up	up	down	down
		2	up	up	up	up	down	up
		1	up	down	down	up	up	up
		1	up	down	up	up	up	up
		5	up	up	down	down	up	down
		1	up	up	down	down	up	up
		5	up	up	down	up	up	up
		13	up	up	up	up	up	up
		pathway55_gene
			T1V3_vs_T1V1	T2V3_vs_T2V1	T3V3_vs_T3V1	T1V3_vs_T1V2	T2V3_vs_T2V2	T3V3_vs_T3V2
		49	down	down	down	down	down	down
		75	up	up	up	up	up	up
		pathway55_metabolite
			T1V3_vs_T1V1	T2V3_vs_T2V1	T3V3_vs_T3V1	T1V3_vs_T1V2	T2V3_vs_T2V2	T3V3_vs_T3V2
		22	down	down	down	down	down	down
		2	down	down	up	down	down	down
		2	down	down	down	down	down	up
		19	down	down	up	down	down	up
		1	down	up	up	down	down	up
		1	down	down	down	down	up	down
		2	down	down	up	down	up	up
		4	up	down	up	down	down	up
		3	up	up	up	down	down	down
		2	up	up	up	down	down	up
		2	down	down	down	up	down	down
		1	down	down	up	up	down	up
		6	down	down	down	up	up	down
		1	down	down	up	up	up	up
		8	down	up	down	up	up	down
		1	down	up	down	up	up	up
		1	up	up	down	up	down	down
		1	up	down	up	up	up	up
		15	up	up	down	up	up	down
		3	up	up	down	up	up	up
		10	up	up	up	up	up	up
		83

## Sheet: TableS2-Sensipathway39_gene
Table S2.	Details of the candidate DEGs involved in the 39 late-seeding-sensitive pathways.
#pathway_id	pathway_name	gene_id	gene_name	nr_symbol	T1V3_vs_T1V1_DESeq2_FDR	T1V3_vs_T1V1_DESeq2_log2FC	T1V3_vs_T1V1_DESeq2_(FDR_0.01_FC_2)_regulated	T2V3_vs_T2V1_DESeq2_FDR	T2V3_vs_T2V1_DESeq2_log2FC	T2V3_vs_T2V1_DESeq2_(FDR_0.01_FC_2)_regulated	T3V3_vs_T3V1_DESeq2_FDR	T3V3_vs_T3V1_DESeq2_log2FC	T3V3_vs_T3V1_DESeq2_(FDR_0.01_FC_2)_regulated	T1V4_vs_T1V1_DESeq2_FDR	T1V4_vs_T1V1_DESeq2_log2FC	T1V4_vs_T1V1_DESeq2_(FDR_0.01_FC_2)_regulated	T2V4_vs_T2V1_DESeq2_FDR	T2V4_vs_T2V1_DESeq2_log2FC	T2V4_vs_T2V1_DESeq2_(FDR_0.01_FC_2)_regulated	T3V4_vs_T3V1_DESeq2_FDR	T3V4_vs_T3V1_DESeq2_log2FC	T3V4_vs_T3V1_DESeq2_(FDR_0.01_FC_2)_regulated	COG_class	COG_class_annotation	GO_annotation	KEGG_annotation	KEGG_pathway_annotation	KOG_class	KOG_class_annotation	Pfam_annotation	Swiss_Prot_annotation	eggNOG_class	eggNOG_class_annotation	NR_annotation
ko00500	Starch and sucrose metabolism	NewGene_9788	--	--	6.55345e-20	-11.2965	down	1.95485e-15	-10.32	down	1.68213e-14	-9.9623	down	6.7463e-16	-10.273	down	5.86048e-15	-10.037	down	5.19326e-13	-9.5078	down	--	--	Cellular Component: vacuolar membrane (GO:0005774);; Biological Process: signal transduction (GO:0007165);; Molecular Function: proton transmembrane transporter activity (GO:0015078);; Cellular Component: integral component of membrane (GO:0016021);; Cellular Component: proton-transporting V-type ATPase, V0 domain (GO:0033179);; Molecular Function: ADP binding (GO:0043531);;	K00695|4.29e-29|mtr:MTR_6g478030|K00695 sucrose synthase [EC:2.4.1.13] | (RefSeq) sucrose synthase	Starch and sucrose metabolism (ko00500)	--	--	NB-ARC domain	Protein VARIATION IN COMPOUND TRIGGERED ROOT growth response OS=Arabidopsis thaliana OX=3702 GN=VICTR PE=1 SV=1	C	Energy production and conversion	hypothetical protein F2Q69_00023942, partial [Brassica cretica]
ko00520	Amino sugar and nucleotide sugar metabolism	NewGene_898	--	--	4.16167e-31	3.755	up	0.000866208	6.33445	up	9.91981e-23	4.19933	up	6.6717e-13	1.92014	up	5.41084e-29	4.67077	up	4.89232e-33	4.32747	up	[T]	Signal transduction mechanisms	Molecular Function: protein serine/threonine kinase activity (GO:0004674);; Molecular Function: ATP binding (GO:0005524);; Cellular Component: integral component of membrane (GO:0016021);;	K01183|2.36e-60|nsy:104241083|K01183 chitinase [EC:3.2.1.14] | (RefSeq) chitinase-3-like protein 2	Amino sugar and nucleotide sugar metabolism (ko00520)	--	--	Protein kinase domain	G-type lectin S-receptor-like serine/threonine-protein kinase CES101 OS=Arabidopsis thaliana OX=3702 GN=CES101 PE=2 SV=2	T	Signal transduction mechanisms	unnamed protein product [Brassica rapa]
ko00400	Phenylalanine, tyrosine and tryptophan biosynthesis	NewGene_7532	--	LOC106351242	1.2662e-13	-9.46096	down	9.0984e-14	-9.99285	down	2.77673e-13	-9.61168	down	5.24366e-13	-9.36201	down	8.49368e-16	-10.31	down	3.96947e-11	-8.88319	down	--	--	--	K01626|1.23e-11|aof:109834542|K01626 3-deoxy-7-phosphoheptulonate synthase [EC:2.5.1.54] | (RefSeq) LOW QUALITY PROTEIN: phospho-2-dehydro-3-deoxyheptonate aldolase 2, chloroplastic-like	Phenylalanine, tyrosine and tryptophan biosynthesis (ko00400);; Biosynthesis of amino acids (ko01230)	[R]	General function prediction only	--	--	E	Amino acid transport and metabolism	uncharacterized protein LOC106351242 [Brassica napus]
ko01230	Biosynthesis of amino acids	NewGene_7532	--	LOC106351242	1.2662e-13	-9.46096	down	9.0984e-14	-9.99285	down	2.77673e-13	-9.61168	down	5.24366e-13	-9.36201	down	8.49368e-16	-10.31	down	3.96947e-11	-8.88319	down	--	--	--	K01626|1.23e-11|aof:109834542|K01626 3-deoxy-7-phosphoheptulonate synthase [EC:2.5.1.54] | (RefSeq) LOW QUALITY PROTEIN: phospho-2-dehydro-3-deoxyheptonate aldolase 2, chloroplastic-like	Phenylalanine, tyrosine and tryptophan biosynthesis (ko00400);; Biosynthesis of amino acids (ko01230)	[R]	General function prediction only	--	--	E	Amino acid transport and metabolism	uncharacterized protein LOC106351242 [Brassica napus]
ko00190	Oxidative phosphorylation	NewGene_7195	--	LOC103859146	2.84526e-24	-8.03121	down	2.06661e-08	-8.40959	down	5.49833e-12	-9.27198	down	9.49948e-22	-7.68599	down	5.78834e-16	-10.3747	down	1.78649e-09	-8.61234	down	--	--	Molecular Function: nucleic acid binding (GO:0003676);; Biological Process: DNA integration (GO:0015074);;	K01535|1.55e-195|bna:106384822|K01535 H+-transporting ATPase [EC:7.1.2.1] | (RefSeq) ATPase 2, plasma membrane-type-like	Oxidative phosphorylation (ko00190)	[R]	General function prediction only	Reverse transcriptase (RNA-dependent DNA polymerase)	Retrovirus-related Pol polyprotein from transposon RE2 OS=Arabidopsis thaliana OX=3702 GN=RE2 PE=4 SV=1	L	Replication, recombination and repair	uncharacterized protein LOC103859146 [Brassica rapa]
ko00520	Amino sugar and nucleotide sugar metabolism	NewGene_6764	--	LOC106398434	4.32694e-14	9.55653	up	8.00405e-11	8.97656	up	2.64949e-10	4.17861	up	1.50076e-21	3.5135	up	3.05832e-09	2.65821	up	4.00404e-08	3.30151	up	[T]	Signal transduction mechanisms	Molecular Function: protein serine/threonine kinase activity (GO:0004674);; Molecular Function: ATP binding (GO:0005524);; Cellular Component: integral component of membrane (GO:0016021);; Biological Process: recognition of pollen (GO:0048544);;	K01183|2.42e-64|nsy:104241083|K01183 chitinase [EC:3.2.1.14] | (RefSeq) chitinase-3-like protein 2	Amino sugar and nucleotide sugar metabolism (ko00520)	--	--	Protein kinase domain	G-type lectin S-receptor-like serine/threonine-protein kinase At1g11330 OS=Arabidopsis thaliana OX=3702 GN=At1g11330 PE=1 SV=3	--	--	G-type lectin S-receptor-like serine/threonine-protein kinase At1g11330 [Brassica napus]
ko00620	Pyruvate metabolism	NewGene_340	--	--	5.52628e-12	-1.86998	down	1.1637e-05	-1.83306	down	0.000982247	-1.13738	down	9.43345e-11	-1.8012	down	2.11819e-05	-1.55753	down	1.16297e-06	-1.4989	down	[C]	Energy production and conversion	Molecular Function: malate synthase activity (GO:0004474);; Cellular Component: cytoplasm (GO:0005737);; Biological Process: glyoxylate cycle (GO:0006097);;	K01638|3.92e-54|brp:103850517|K01638 malate synthase [EC:2.3.3.9] | (RefSeq) malate synthase, glyoxysomal	Pyruvate metabolism (ko00620);; Glyoxylate and dicarboxylate metabolism (ko00630);; Carbon metabolism (ko01200)	[C]	Energy production and conversion	Malate synthase	Malate synthase, glyoxysomal OS=Brassica napus OX=3708 PE=2 SV=1	C	Energy production and conversion	BnaAnng41760D [Brassica napus]
ko00630	Glyoxylate and dicarboxylate metabolism	NewGene_340	--	--	5.52628e-12	-1.86998	down	1.1637e-05	-1.83306	down	0.000982247	-1.13738	down	9.43345e-11	-1.8012	down	2.11819e-05	-1.55753	down	1.16297e-06	-1.4989	down	[C]	Energy production and conversion	Molecular Function: malate synthase activity (GO:0004474);; Cellular Component: cytoplasm (GO:0005737);; Biological Process: glyoxylate cycle (GO:0006097);;	K01638|3.92e-54|brp:103850517|K01638 malate synthase [EC:2.3.3.9] | (RefSeq) malate synthase, glyoxysomal	Pyruvate metabolism (ko00620);; Glyoxylate and dicarboxylate metabolism (ko00630);; Carbon metabolism (ko01200)	[C]	Energy production and conversion	Malate synthase	Malate synthase, glyoxysomal OS=Brassica napus OX=3708 PE=2 SV=1	C	Energy production and conversion	BnaAnng41760D [Brassica napus]
ko01200	Carbon metabolism	NewGene_340	--	--	5.52628e-12	-1.86998	down	1.1637e-05	-1.83306	down	0.000982247	-1.13738	down	9.43345e-11	-1.8012	down	2.11819e-05	-1.55753	down	1.16297e-06	-1.4989	down	[C]	Energy production and conversion	Molecular Function: malate synthase activity (GO:0004474);; Cellular Component: cytoplasm (GO:0005737);; Biological Process: glyoxylate cycle (GO:0006097);;	K01638|3.92e-54|brp:103850517|K01638 malate synthase [EC:2.3.3.9] | (RefSeq) malate synthase, glyoxysomal	Pyruvate metabolism (ko00620);; Glyoxylate and dicarboxylate metabolism (ko00630);; Carbon metabolism (ko01200)	[C]	Energy production and conversion	Malate synthase	Malate synthase, glyoxysomal OS=Brassica napus OX=3708 PE=2 SV=1	C	Energy production and conversion	BnaAnng41760D [Brassica napus]
ko00290	Valine, leucine and isoleucine biosynthesis	NewGene_2803	--	--	6.56955e-09	7.83313	up	1.47577e-13	9.74129	up	3.37056e-11	8.97461	up	6.2346e-09	7.92928	up	3.07717e-14	9.80354	up	4.58905e-11	8.85406	up	--	--	Cellular Component: integral component of membrane (GO:0016021);;	K01703|8.47e-08|aly:9299319|K01703 3-isopropylmalate/(R)-2-methylmalate dehydratase large subunit [EC:4.2.1.33 4.2.1.35] | (RefSeq) 3-isopropylmalate dehydratase large subunit, chloroplastic	Valine, leucine and isoleucine biosynthesis (ko00290);; C5-Branched dibasic acid metabolism (ko00660);; Glucosinolate biosynthesis (ko00966);; 2-Oxocarboxylic acid metabolism (ko01210);; Biosynthesis of amino acids (ko01230)	[E]	Amino acid transport and metabolism	--	3-isopropylmalate dehydratase large subunit, chloroplastic OS=Arabidopsis thaliana OX=3702 GN=IIL1 PE=1 SV=1	--	--	unnamed protein product [Brassica rapa]
ko00660	C5-Branched dibasic acid metabolism	NewGene_2803	--	--	6.56955e-09	7.83313	up	1.47577e-13	9.74129	up	3.37056e-11	8.97461	up	6.2346e-09	7.92928	up	3.07717e-14	9.80354	up	4.58905e-11	8.85406	up	--	--	Cellular Component: integral component of membrane (GO:0016021);;	K01703|8.47e-08|aly:9299319|K01703 3-isopropylmalate/(R)-2-methylmalate dehydratase large subunit [EC:4.2.1.33 4.2.1.35] | (RefSeq) 3-isopropylmalate dehydratase large subunit, chloroplastic	Valine, leucine and isoleucine biosynthesis (ko00290);; C5-Branched dibasic acid metabolism (ko00660);; Glucosinolate biosynthesis (ko00966);; 2-Oxocarboxylic acid metabolism (ko01210);; Biosynthesis of amino acids (ko01230)	[E]	Amino acid transport and metabolism	--	3-isopropylmalate dehydratase large subunit, chloroplastic OS=Arabidopsis thaliana OX=3702 GN=IIL1 PE=1 SV=1	--	--	unnamed protein product [Brassica rapa]
ko00966	Glucosinolate biosynthesis	NewGene_2803	--	--	6.56955e-09	7.83313	up	1.47577e-13	9.74129	up	3.37056e-11	8.97461	up	6.2346e-09	7.92928	up	3.07717e-14	9.80354	up	4.58905e-11	8.85406	up	--	--	Cellular Component: integral component of membrane (GO:0016021);;	K01703|8.47e-08|aly:9299319|K01703 3-isopropylmalate/(R)-2-methylmalate dehydratase large subunit [EC:4.2.1.33 4.2.1.35] | (RefSeq) 3-isopropylmalate dehydratase large subunit, chloroplastic	Valine, leucine and isoleucine biosynthesis (ko00290);; C5-Branched dibasic acid metabolism (ko00660);; Glucosinolate biosynthesis (ko00966);; 2-Oxocarboxylic acid metabolism (ko01210);; Biosynthesis of amino acids (ko01230)	[E]	Amino acid transport and metabolism	--	3-isopropylmalate dehydratase large subunit, chloroplastic OS=Arabidopsis thaliana OX=3702 GN=IIL1 PE=1 SV=1	--	--	unnamed protein product [Brassica rapa]
ko01210	2-Oxocarboxylic acid metabolism	NewGene_2803	--	--	6.56955e-09	7.83313	up	1.47577e-13	9.74129	up	3.37056e-11	8.97461	up	6.2346e-09	7.92928	up	3.07717e-14	9.80354	up	4.58905e-11	8.85406	up	--	--	Cellular Component: integral component of membrane (GO:0016021);;	K01703|8.47e-08|aly:9299319|K01703 3-isopropylmalate/(R)-2-methylmalate dehydratase large subunit [EC:4.2.1.33 4.2.1.35] | (RefSeq) 3-isopropylmalate dehydratase large subunit, chloroplastic	Valine, leucine and isoleucine biosynthesis (ko00290);; C5-Branched dibasic acid metabolism (ko00660);; Glucosinolate biosynthesis (ko00966);; 2-Oxocarboxylic acid metabolism (ko01210);; Biosynthesis of amino acids (ko01230)	[E]	Amino acid transport and metabolism	--	3-isopropylmalate dehydratase large subunit, chloroplastic OS=Arabidopsis thaliana OX=3702 GN=IIL1 PE=1 SV=1	--	--	unnamed protein product [Brassica rapa]
ko01230	Biosynthesis of amino acids	NewGene_2803	--	--	6.56955e-09	7.83313	up	1.47577e-13	9.74129	up	3.37056e-11	8.97461	up	6.2346e-09	7.92928	up	3.07717e-14	9.80354	up	4.58905e-11	8.85406	up	--	--	Cellular Component: integral component of membrane (GO:0016021);;	K01703|8.47e-08|aly:9299319|K01703 3-isopropylmalate/(R)-2-methylmalate dehydratase large subunit [EC:4.2.1.33 4.2.1.35] | (RefSeq) 3-isopropylmalate dehydratase large subunit, chloroplastic	Valine, leucine and isoleucine biosynthesis (ko00290);; C5-Branched dibasic acid metabolism (ko00660);; Glucosinolate biosynthesis (ko00966);; 2-Oxocarboxylic acid metabolism (ko01210);; Biosynthesis of amino acids (ko01230)	[E]	Amino acid transport and metabolism	--	3-isopropylmalate dehydratase large subunit, chloroplastic OS=Arabidopsis thaliana OX=3702 GN=IIL1 PE=1 SV=1	--	--	unnamed protein product [Brassica rapa]
ko00190	Oxidative phosphorylation	NewGene_19494	--	LOC106316255	2.14026e-11	8.72452	up	2.49854e-08	8.21983	up	4.53656e-06	3.53038	up	7.0308e-13	3.98183	up	1.25734e-07	4.67154	up	3.54072e-08	6.80171	up	--	--	Molecular Function: nucleic acid binding (GO:0003676);; Biological Process: DNA integration (GO:0015074);;	K01535|3.83e-127|bna:106384822|K01535 H+-transporting ATPase [EC:7.1.2.1] | (RefSeq) ATPase 2, plasma membrane-type-like	Oxidative phosphorylation (ko00190)	[R]	General function prediction only	Reverse transcriptase (RNA-dependent DNA polymerase)	Retrovirus-related Pol polyprotein from transposon RE2 OS=Arabidopsis thaliana OX=3702 GN=RE2 PE=4 SV=1	L	Replication, recombination and repair	PREDICTED: uncharacterized mitochondrial protein AtMg00810-like [Brassica oleracea var. oleracea]
ko00260	Glycine, serine and threonine metabolism	NewGene_10625	--	--	1.34433e-14	-9.74882	down	1.84469e-11	-9.26037	down	6.14704e-10	-8.82448	down	3.37375e-12	-9.07312	down	5.16589e-13	-9.46661	down	2.71008e-11	-9.03269	down	--	--	Molecular Function: tryptophan synthase activity (GO:0004834);;	K01696|3.73e-18|bna:106354950|K01696 tryptophan synthase beta chain [EC:4.2.1.20] | (RefSeq) tryptophan synthase beta chain 2, chloroplastic-like	Glycine, serine and threonine metabolism (ko00260);; Phenylalanine, tyrosine and tryptophan biosynthesis (ko00400);; Biosynthesis of amino acids (ko01230)	--	--	--	--	E	Amino acid transport and metabolism	hypothetical protein DY000_02042355 [Brassica cretica]
ko00400	Phenylalanine, tyrosine and tryptophan biosynthesis	NewGene_10625	--	--	1.34433e-14	-9.74882	down	1.84469e-11	-9.26037	down	6.14704e-10	-8.82448	down	3.37375e-12	-9.07312	down	5.16589e-13	-9.46661	down	2.71008e-11	-9.03269	down	--	--	Molecular Function: tryptophan synthase activity (GO:0004834);;	K01696|3.73e-18|bna:106354950|K01696 tryptophan synthase beta chain [EC:4.2.1.20] | (RefSeq) tryptophan synthase beta chain 2, chloroplastic-like	Glycine, serine and threonine metabolism (ko00260);; Phenylalanine, tyrosine and tryptophan biosynthesis (ko00400);; Biosynthesis of amino acids (ko01230)	--	--	--	--	E	Amino acid transport and metabolism	hypothetical protein DY000_02042355 [Brassica cretica]
ko01230	Biosynthesis of amino acids	NewGene_10625	--	--	1.34433e-14	-9.74882	down	1.84469e-11	-9.26037	down	6.14704e-10	-8.82448	down	3.37375e-12	-9.07312	down	5.16589e-13	-9.46661	down	2.71008e-11	-9.03269	down	--	--	Molecular Function: tryptophan synthase activity (GO:0004834);;	K01696|3.73e-18|bna:106354950|K01696 tryptophan synthase beta chain [EC:4.2.1.20] | (RefSeq) tryptophan synthase beta chain 2, chloroplastic-like	Glycine, serine and threonine metabolism (ko00260);; Phenylalanine, tyrosine and tryptophan biosynthesis (ko00400);; Biosynthesis of amino acids (ko01230)	--	--	--	--	E	Amino acid transport and metabolism	hypothetical protein DY000_02042355 [Brassica cretica]
ko00900	Terpenoid backbone biosynthesis	NewGene_10357	--	LOC106431569	2.15801e-10	2.62371	up	2.53247e-11	4.16249	up	7.34397e-10	2.64302	up	7.80074e-07	1.61018	up	2.55017e-10	2.55705	up	3.09904e-07	2.61232	up	--	--	--	K19177|5.26e-10|gmx:100818888|K19177 dehydrodolichyl diphosphate syntase complex subunit NUS1 [EC:2.5.1.87] | (RefSeq) dehydrodolichyl diphosphate synthase complex subunit NUS1	Terpenoid backbone biosynthesis (ko00900)	--	--	--	--	S	Function unknown	uncharacterized protein LOC106431569 [Brassica napus]
ko00520	Amino sugar and nucleotide sugar metabolism	BnaC09G0596100ZS	BnaC09G0596100ZS	--	7.88668e-55	7.14533	up	5.10048e-08	8.7359	up	5.96208e-07	1.28876	up	1.54477e-68	-2.03006	down	2.71629e-19	-1.14371	down	1.62801e-22	-1.33085	down	[G]	Carbohydrate transport and metabolism	Biological Process: L-arabinose metabolic process (GO:0046373);; Molecular Function: alpha-L-arabinofuranosidase activity (GO:0046556);;	K01209|0.0e+00|boe:106318492|K01209 alpha-L-arabinofuranosidase [EC:3.2.1.55] | (RefSeq) alpha-L-arabinofuranosidase 2-like	Amino sugar and nucleotide sugar metabolism (ko00520)	--	--	Alpha-L-arabinofuranosidase C-terminal domain	Alpha-L-arabinofuranosidase 2 OS=Arabidopsis thaliana OX=3702 GN=ASD2 PE=2 SV=1	G	Carbohydrate transport and metabolism	unnamed protein product [Brassica oleracea]
ko00010	Glycolysis / Gluconeogenesis	BnaC09G0563900ZS	BnaC09G0563900ZS	--	1.04533e-08	7.78006	up	1.88251e-09	8.59535	up	1.46815e-09	5.26996	up	2.72376e-07	5.43105	up	2.0325e-10	8.65835	up	6.67828e-10	8.58805	up	[C]	Energy production and conversion	Molecular Function: 3-chloroallyl aldehyde dehydrogenase activity (GO:0004028);; Biological Process: cellular aldehyde metabolic process (GO:0006081);;	K00128|4.4e-43|bna:106350219|K00128 aldehyde dehydrogenase (NAD+) [EC:1.2.1.3] | (RefSeq) aldehyde dehydrogenase family 3 member F1-like	Glycolysis / Gluconeogenesis (ko00010);; Ascorbate and aldarate metabolism (ko00053);; Fatty acid degradation (ko00071);; Valine, leucine and isoleucine degradation (ko00280);; Lysine degradation (ko00310);; Arginine and proline metabolism (ko00330);; Histidine metabolism (ko00340);; Tryptophan metabolism (ko00380);; beta-Alanine metabolism (ko00410);; Glycerolipid metabolism (ko00561);; Pyruvate…	[C]	Energy production and conversion	--	Aldehyde dehydrogenase family 3 member F1 OS=Arabidopsis thaliana OX=3702 GN=ALDH3F1 PE=2 SV=2	C	Energy production and conversion	hypothetical protein BRARA_A00211 [Brassica rapa]
ko00071	Fatty acid degradation	BnaC09G0563900ZS	BnaC09G0563900ZS	--	1.04533e-08	7.78006	up	1.88251e-09	8.59535	up	1.46815e-09	5.26996	up	2.72376e-07	5.43105	up	2.0325e-10	8.65835	up	6.67828e-10	8.58805	up	[C]	Energy production and conversion	Molecular Function: 3-chloroallyl aldehyde dehydrogenase activity (GO:0004028);; Biological Process: cellular aldehyde metabolic process (GO:0006081);;	K00128|4.4e-43|bna:106350219|K00128 aldehyde dehydrogenase (NAD+) [EC:1.2.1.3] | (RefSeq) aldehyde dehydrogenase family 3 member F1-like	Glycolysis / Gluconeogenesis (ko00010);; Ascorbate and aldarate metabolism (ko00053);; Fatty acid degradation (ko00071);; Valine, leucine and isoleucine degradation (ko00280);; Lysine degradation (ko00310);; Arginine and proline metabolism (ko00330);; Histidine metabolism (ko00340);; Tryptophan metabolism (ko00380);; beta-Alanine metabolism (ko00410);; Glycerolipid metabolism (ko00561);; Pyruvate…	[C]	Energy production and conversion	--	Aldehyde dehydrogenase family 3 member F1 OS=Arabidopsis thaliana OX=3702 GN=ALDH3F1 PE=2 SV=2	C	Energy production and conversion	hypothetical protein BRARA_A00211 [Brassica rapa]
ko00280	Valine, leucine and isoleucine degradation	BnaC09G0563900ZS	BnaC09G0563900ZS	--	1.04533e-08	7.78006	up	1.88251e-09	8.59535	up	1.46815e-09	5.26996	up	2.72376e-07	5.43105	up	2.0325e-10	8.65835	up	6.67828e-10	8.58805	up	[C]	Energy production and conversion	Molecular Function: 3-chloroallyl aldehyde dehydrogenase activity (GO:0004028);; Biological Process: cellular aldehyde metabolic process (GO:0006081);;	K00128|4.4e-43|bna:106350219|K00128 aldehyde dehydrogenase (NAD+) [EC:1.2.1.3] | (RefSeq) aldehyde dehydrogenase family 3 member F1-like	Glycolysis / Gluconeogenesis (ko00010);; Ascorbate and aldarate metabolism (ko00053);; Fatty acid degradation (ko00071);; Valine, leucine and isoleucine degradation (ko00280);; Lysine degradation (ko00310);; Arginine and proline metabolism (ko00330);; Histidine metabolism (ko00340);; Tryptophan metabolism (ko00380);; beta-Alanine metabolism (ko00410);; Glycerolipid metabolism (ko00561);; Pyruvate…	[C]	Energy production and conversion	--	Aldehyde dehydrogenase family 3 member F1 OS=Arabidopsis thaliana OX=3702 GN=ALDH3F1 PE=2 SV=2	C	Energy production and conversion	hypothetical protein BRARA_A00211 [Brassica rapa]
ko00330	Arginine and proline metabolism	BnaC09G0563900ZS	BnaC09G0563900ZS	--	1.04533e-08	7.78006	up	1.88251e-09	8.59535	up	1.46815e-09	5.26996	up	2.72376e-07	5.43105	up	2.0325e-10	8.65835	up	6.67828e-10	8.58805	up	[C]	Energy production and conversion	Molecular Function: 3-chloroallyl aldehyde dehydrogenase activity (GO:0004028);; Biological Process: cellular aldehyde metabolic process (GO:0006081);;	K00128|4.4e-43|bna:106350219|K00128 aldehyde dehydrogenase (NAD+) [EC:1.2.1.3] | (RefSeq) aldehyde dehydrogenase family 3 member F1-like	Glycolysis / Gluconeogenesis (ko00010);; Ascorbate and aldarate metabolism (ko00053);; Fatty acid degradation (ko00071);; Valine, leucine and isoleucine degradation (ko00280);; Lysine degradation (ko00310);; Arginine and proline metabolism (ko00330);; Histidine metabolism (ko00340);; Tryptophan metabolism (ko00380);; beta-Alanine metabolism (ko00410);; Glycerolipid metabolism (ko00561);; Pyruvate…	[C]	Energy production and conversion	--	Aldehyde dehydrogenase family 3 member F1 OS=Arabidopsis thaliana OX=3702 GN=ALDH3F1 PE=2 SV=2	C	Energy production and conversion	hypothetical protein BRARA_A00211 [Brassica rapa]
ko00340	Histidine metabolism	BnaC09G0563900ZS	BnaC09G0563900ZS	--	1.04533e-08	7.78006	up	1.88251e-09	8.59535	up	1.46815e-09	5.26996	up	2.72376e-07	5.43105	up	2.0325e-10	8.65835	up	6.67828e-10	8.58805	up	[C]	Energy production and conversion	Molecular Function: 3-chloroallyl aldehyde dehydrogenase activity (GO:0004028);; Biological Process: cellular aldehyde metabolic process (GO:0006081);;	K00128|4.4e-43|bna:106350219|K00128 aldehyde dehydrogenase (NAD+) [EC:1.2.1.3] | (RefSeq) aldehyde dehydrogenase family 3 member F1-like	Glycolysis / Gluconeogenesis (ko00010);; Ascorbate and aldarate metabolism (ko00053);; Fatty acid degradation (ko00071);; Valine, leucine and isoleucine degradation (ko00280);; Lysine degradation (ko00310);; Arginine and proline metabolism (ko00330);; Histidine metabolism (ko00340);; Tryptophan metabolism (ko00380);; beta-Alanine metabolism (ko00410);; Glycerolipid metabolism (ko00561);; Pyruvate…	[C]	Energy production and conversion	--	Aldehyde dehydrogenase family 3 member F1 OS=Arabidopsis thaliana OX=3702 GN=ALDH3F1 PE=2 SV=2	C	Energy production and conversion	hypothetical protein BRARA_A00211 [Brassica rapa]
ko00380	Tryptophan metabolism	BnaC09G0563900ZS	BnaC09G0563900ZS	--	1.04533e-08	7.78006	up	1.88251e-09	8.59535	up	1.46815e-09	5.26996	up	2.72376e-07	5.43105	up	2.0325e-10	8.65835	up	6.67828e-10	8.58805	up	[C]	Energy production and conversion	Molecular Function: 3-chloroallyl aldehyde dehydrogenase activity (GO:0004028);; Biological Process: cellular aldehyde metabolic process (GO:0006081);;	K00128|4.4e-43|bna:106350219|K00128 aldehyde dehydrogenase (NAD+) [EC:1.2.1.3] | (RefSeq) aldehyde dehydrogenase family 3 member F1-like	Glycolysis / Gluconeogenesis (ko00010);; Ascorbate and aldarate metabolism (ko00053);; Fatty acid degradation (ko00071);; Valine, leucine and isoleucine degradation (ko00280);; Lysine degradation (ko00310);; Arginine and proline metabolism (ko00330);; Histidine metabolism (ko00340);; Tryptophan metabolism (ko00380);; beta-Alanine metabolism (ko00410);; Glycerolipid metabolism (ko00561);; Pyruvate…	[C]	Energy production and conversion	--	Aldehyde dehydrogenase family 3 member F1 OS=Arabidopsis thaliana OX=3702 GN=ALDH3F1 PE=2 SV=2	C	Energy production and conversion	hypothetical protein BRARA_A00211 [Brassica rapa]
ko00620	Pyruvate metabolism	BnaC09G0563900ZS	BnaC09G0563900ZS	--	1.04533e-08	7.78006	up	1.88251e-09	8.59535	up	1.46815e-09	5.26996	up	2.72376e-07	5.43105	up	2.0325e-10	8.65835	up	6.67828e-10	8.58805	up	[C]	Energy production and conversion	Molecular Function: 3-chloroallyl aldehyde dehydrogenase activity (GO:0004028);; Biological Process: cellular aldehyde metabolic process (GO:0006081);;	K00128|4.4e-43|bna:106350219|K00128 aldehyde dehydrogenase (NAD+) [EC:1.2.1.3] | (RefSeq) aldehyde dehydrogenase family 3 member F1-like	Glycolysis / Gluconeogenesis (ko00010);; Ascorbate and aldarate metabolism (ko00053);; Fatty acid degradation (ko00071);; Valine, leucine and isoleucine degradation (ko00280);; Lysine degradation (ko00310);; Arginine and proline metabolism (ko00330);; Histidine metabolism (ko00340);; Tryptophan metabolism (ko00380);; beta-Alanine metabolism (ko00410);; Glycerolipid metabolism (ko00561);; Pyruvate…	[C]	Energy production and conversion	--	Aldehyde dehydrogenase family 3 member F1 OS=Arabidopsis thaliana OX=3702 GN=ALDH3F1 PE=2 SV=2	C	Energy production and conversion	hypothetical protein BRARA_A00211 [Brassica rapa]
ko00903	Limonene and pinene degradation	BnaC09G0563900ZS	BnaC09G0563900ZS	--	1.04533e-08	7.78006	up	1.88251e-09	8.59535	up	1.46815e-09	5.26996	up	2.72376e-07	5.43105	up	2.0325e-10	8.65835	up	6.67828e-10	8.58805	up	[C]	Energy production and conversion	Molecular Function: 3-chloroallyl aldehyde dehydrogenase activity (GO:0004028);; Biological Process: cellular aldehyde metabolic process (GO:0006081);;	K00128|4.4e-43|bna:106350219|K00128 aldehyde dehydrogenase (NAD+) [EC:1.2.1.3] | (RefSeq) aldehyde dehydrogenase family 3 member F1-like	Glycolysis / Gluconeogenesis (ko00010);; Ascorbate and aldarate metabolism (ko00053);; Fatty acid degradation (ko00071);; Valine, leucine and isoleucine degradation (ko00280);; Lysine degradation (ko00310);; Arginine and proline metabolism (ko00330);; Histidine metabolism (ko00340);; Tryptophan metabolism (ko00380);; beta-Alanine metabolism (ko00410);; Glycerolipid metabolism (ko00561);; Pyruvate…	[C]	Energy production and conversion	--	Aldehyde dehydrogenase family 3 member F1 OS=Arabidopsis thaliana OX=3702 GN=ALDH3F1 PE=2 SV=2	C	Energy production and conversion	hypothetical protein BRARA_A00211 [Brassica rapa]
ko00230	Purine metabolism	BnaC09G0545300ZS	BnaC09G0545300ZS	LOC106313662	0.00325618	5.03916	up	9.05369e-18	6.95005	up	0.000475414	1.66793	up	5.51307e-13	6.18416	up	7.72451e-19	7.33821	up	5.61292e-11	4.40079	up	[F]	Nucleotide transport and metabolism	Molecular Function: adenine phosphoribosyltransferase activity (GO:0003999);; Cellular Component: cytoplasm (GO:0005737);; Biological Process: adenine salvage (GO:0006168);; Biological Process: nucleoside metabolic process (GO:0009116);;	K00759|1.2e-103|bna:106416054|K00759 adenine phosphoribosyltransferase [EC:2.4.2.7] | (RefSeq) adenine phosphoribosyltransferase 5	Purine metabolism (ko00230)	[F]	Nucleotide transport and metabolism	Phosphoribosyl transferase domain	Adenine phosphoribosyltransferase 5 OS=Arabidopsis thaliana OX=3702 GN=APT5 PE=1 SV=1	F	Nucleotide transport and metabolism	PREDICTED: adenine phosphoribosyltransferase 5-like [Brassica oleracea var. oleracea]
ko00040	Pentose and glucuronate interconversions	BnaC09G0517500ZS	BnaC09G0517500ZS	--	1.21555e-08	-1.53682	down	3.67786e-14	-3.48068	down	2.05927e-10	-1.44977	down	2.51838e-31	-2.75585	down	6.53354e-33	-3.61047	down	6.37891e-28	-2.1828	down	[I]	Lipid transport and metabolism	Biological Process: reproduction (GO:0000003);; Biological Process: developmental process involved in reproduction (GO:0003006);; Molecular Function: molecular_function (GO:0003674);; Molecular Function: nucleic acid binding (GO:0003676);; Molecular Function: RNA binding (GO:0003723);; Molecular Function: single-stranded RNA binding (GO:0003727);; Molecular Function: catalytic activity (GO:000382…	K16190|4.0e-136|bna:106372099|K16190 glucuronokinase [EC:2.7.1.43] | (RefSeq) probable glucuronokinase 2	Pentose and glucuronate interconversions (ko00040);; Ascorbate and aldarate metabolism (ko00053);; Amino sugar and nucleotide sugar metabolism (ko00520)	--	--	GHMP kinases C terminal	Probable glucuronokinase 2 OS=Arabidopsis thaliana OX=3702 GN=GLCAK2 PE=2 SV=1	G	Carbohydrate transport and metabolism	BnaC09g43040D [Brassica napus]
ko00520	Amino sugar and nucleotide sugar metabolism	BnaC09G0517500ZS	BnaC09G0517500ZS	--	1.21555e-08	-1.53682	down	3.67786e-14	-3.48068	down	2.05927e-10	-1.44977	down	2.51838e-31	-2.75585	down	6.53354e-33	-3.61047	down	6.37891e-28	-2.1828	down	[I]	Lipid transport and metabolism	Biological Process: reproduction (GO:0000003);; Biological Process: developmental process involved in reproduction (GO:0003006);; Molecular Function: molecular_function (GO:0003674);; Molecular Function: nucleic acid binding (GO:0003676);; Molecular Function: RNA binding (GO:0003723);; Molecular Function: single-stranded RNA binding (GO:0003727);; Molecular Function: catalytic activity (GO:000382…	K16190|4.0e-136|bna:106372099|K16190 glucuronokinase [EC:2.7.1.43] | (RefSeq) probable glucuronokinase 2	Pentose and glucuronate interconversions (ko00040);; Ascorbate and aldarate metabolism (ko00053);; Amino sugar and nucleotide sugar metabolism (ko00520)	--	--	GHMP kinases C terminal	Probable glucuronokinase 2 OS=Arabidopsis thaliana OX=3702 GN=GLCAK2 PE=2 SV=1	G	Carbohydrate transport and metabolism	BnaC09g43040D [Brassica napus]
ko00195	Photosynthesis	BnaC09G0231100ZS	BnaC09G0231100ZS	--	2.56914e-15	-9.95807	down	6.66853e-13	-9.63273	down	8.66629e-11	-8.82388	down	4.12592e-12	-9.07074	down	9.84132e-12	-9.07593	down	1.0261e-10	-8.77206	down	[P]	Inorganic ion transport and metabolism	Molecular Function: oxidoreductase activity (GO:0016491);; Biological Process: oxidation-reduction process (GO:0055114);;	K02641|1.1e-21|dcr:108194060|K02641 ferredoxin--NADP+ reductase [EC:1.18.1.2] | (RefSeq) ferredoxin--NADP reductase, leaf isozyme, chloroplastic-like isoform X1	Photosynthesis (ko00195)	[C]	Energy production and conversion	Oxidoreductase NAD-binding domain	Ferredoxin--NADP reductase, leaf isozyme 1, chloroplastic OS=Arabidopsis thaliana OX=3702 GN=LFNR1 PE=1 SV=1	P	Inorganic ion transport and metabolism	hypothetical protein DY000_02013398 [Brassica cretica]
ko01200	Carbon metabolism	BnaC09G0024300ZS	BnaC09G0024300ZS	LOC106412022	3.06937e-106	3.19133	up	7.07725e-15	9.15356	up	1.20924e-13	1.50503	up	2.98373e-42	2.09762	up	1.5258e-47	2.3024	up	1.8576e-24	2.63886	up	[G]	Carbohydrate transport and metabolism	Molecular Function: glucose-6-phosphate dehydrogenase activity (GO:0004345);; Biological Process: glucose metabolic process (GO:0006006);; Biological Process: pentose-phosphate shunt (GO:0006098);; Molecular Function: NADP binding (GO:0050661);;	K00036|1.4e-303|bna:106412022|K00036 glucose-6-phosphate 1-dehydrogenase [EC:1.1.1.49 1.1.1.363] | (RefSeq) glucose-6-phosphate 1-dehydrogenase, cytoplasmic-like	Pentose phosphate pathway (ko00030);; Glutathione metabolism (ko00480);; Carbon metabolism (ko01200)	[G]	Carbohydrate transport and metabolism	Glucose-6-phosphate dehydrogenase, C-terminal domain	Glucose-6-phosphate 1-dehydrogenase 5, cytoplasmic OS=Arabidopsis thaliana OX=3702 GN=G6PD5 PE=1 SV=1	G	Carbohydrate transport and metabolism	glucose-6-phosphate 1-dehydrogenase, cytoplasmic-like [Brassica napus]
ko00040	Pentose and glucuronate interconversions	BnaC08G0512700ZS	BnaC08G0512700ZS	--	2.76258e-19	5.31369	up	2.61018e-05	1.89506	up	0.000643162	5.95489	up	2.94765e-17	3.63389	up	8.71605e-17	4.2661	up	2.26273e-46	4.67584	up	[X]	Mobilome: prophages, transposons	Molecular Function: enzyme inhibitor activity (GO:0004857);; Cellular Component: extracellular region (GO:0005576);; Cellular Component: cell wall (GO:0005618);; Cellular Component: integral component of membrane (GO:0016021);; Molecular Function: pectinesterase activity (GO:0030599);; Biological Process: cell wall modification (GO:0042545);; Molecular Function: aspartyl esterase activity (GO:004…	K01051|4.3e-179|bna:106412069|K01051 pectinesterase [EC:3.1.1.11] | (RefSeq) pectinesterase/pectinesterase inhibitor 18-like	Pentose and glucuronate interconversions (ko00040)	--	--	Pectinesterase	Pectinesterase/pectinesterase inhibitor 18 OS=Arabidopsis thaliana OX=3702 GN=PME18 PE=1 SV=3	G	Carbohydrate transport and metabolism	unnamed protein product [Brassica oleracea]
ko02010	ABC transporters	BnaC08G0336700ZS	BnaC08G0336700ZS	LOC106380131	5.75592e-11	8.5666	up	1.38682e-10	8.87519	up	4.39263e-06	3.49926	up	5.45967e-11	8.66232	up	6.49472e-11	6.51427	up	1.4653e-11	9.00967	up	[V]	Defense mechanisms	Molecular Function: ATP binding (GO:0005524);; Cellular Component: integral component of membrane (GO:0016021);; Molecular Function: ATPase activity (GO:0016887);;	K05681|9.4e-91|cam:101489758|K05681 ATP-binding cassette, subfamily G (WHITE), member 2 | (RefSeq) ABC transporter G family member 5	ABC transporters (ko02010)	[Q]	Secondary metabolites biosynthesis, transport and catabolism	ABC-2 type transporter	ABC transporter G family member 20 OS=Arabidopsis thaliana OX=3702 GN=ABCG20 PE=2 SV=1	V	Defense mechanisms	ABC transporter G family member 20 [Brassica napus]
ko00010	Glycolysis / Gluconeogenesis	BnaC08G0323700ZS	BnaC08G0323700ZS	LOC106367840	3.82497e-17	-9.10751	down	7.91129e-16	-10.482	down	2.21924e-14	-9.97066	down	3.36875e-17	-9.16658	down	5.84003e-19	-11.1872	down	7.40643e-19	-11.1748	down	[C]	Energy production and conversion	Molecular Function: transferase activity, transferring acyl groups (GO:0016746);;	K00627|3.8e-56|bna:106390709|K00627 pyruvate dehydrogenase E2 component (dihydrolipoamide acetyltransferase) [EC:2.3.1.12] | (RefSeq) dihydrolipoyllysine-residue acetyltransferase component 1 of pyruvate dehydrogenase complex, mitochondrial	Glycolysis / Gluconeogenesis (ko00010);; Citrate cycle (TCA cycle) (ko00020);; Pyruvate metabolism (ko00620);; Carbon metabolism (ko01200)	[C]	Energy production and conversion	2-oxoacid dehydrogenases acyltransferase (catalytic domain)	Dihydrolipoyllysine-residue acetyltransferase component 1 of pyruvate dehydrogenase complex, mitochondrial OS=Arabidopsis thaliana OX=3702 GN=LTA3 PE=1 SV=2	C	Energy production and conversion	dihydrolipoyllysine-residue acetyltransferase component 1 of pyruvate dehydrogenase complex, mitochondrial isoform X1 [Brassica napus]
ko00020	Citrate cycle (TCA cycle)	BnaC08G0323700ZS	BnaC08G0323700ZS	LOC106367840	3.82497e-17	-9.10751	down	7.91129e-16	-10.482	down	2.21924e-14	-9.97066	down	3.36875e-17	-9.16658	down	5.84003e-19	-11.1872	down	7.40643e-19	-11.1748	down	[C]	Energy production and conversion	Molecular Function: transferase activity, transferring acyl groups (GO:0016746);;	K00627|3.8e-56|bna:106390709|K00627 pyruvate dehydrogenase E2 component (dihydrolipoamide acetyltransferase) [EC:2.3.1.12] | (RefSeq) dihydrolipoyllysine-residue acetyltransferase component 1 of pyruvate dehydrogenase complex, mitochondrial	Glycolysis / Gluconeogenesis (ko00010);; Citrate cycle (TCA cycle) (ko00020);; Pyruvate metabolism (ko00620);; Carbon metabolism (ko01200)	[C]	Energy production and conversion	2-oxoacid dehydrogenases acyltransferase (catalytic domain)	Dihydrolipoyllysine-residue acetyltransferase component 1 of pyruvate dehydrogenase complex, mitochondrial OS=Arabidopsis thaliana OX=3702 GN=LTA3 PE=1 SV=2	C	Energy production and conversion	dihydrolipoyllysine-residue acetyltransferase component 1 of pyruvate dehydrogenase complex, mitochondrial isoform X1 [Brassica napus]
ko00620	Pyruvate metabolism	BnaC08G0323700ZS	BnaC08G0323700ZS	LOC106367840	3.82497e-17	-9.10751	down	7.91129e-16	-10.482	down	2.21924e-14	-9.97066	down	3.36875e-17	-9.16658	down	5.84003e-19	-11.1872	down	7.40643e-19	-11.1748	down	[C]	Energy production and conversion	Molecular Function: transferase activity, transferring acyl groups (GO:0016746);;	K00627|3.8e-56|bna:106390709|K00627 pyruvate dehydrogenase E2 component (dihydrolipoamide acetyltransferase) [EC:2.3.1.12] | (RefSeq) dihydrolipoyllysine-residue acetyltransferase component 1 of pyruvate dehydrogenase complex, mitochondrial	Glycolysis / Gluconeogenesis (ko00010);; Citrate cycle (TCA cycle) (ko00020);; Pyruvate metabolism (ko00620);; Carbon metabolism (ko01200)	[C]	Energy production and conversion	2-oxoacid dehydrogenases acyltransferase (catalytic domain)	Dihydrolipoyllysine-residue acetyltransferase component 1 of pyruvate dehydrogenase complex, mitochondrial OS=Arabidopsis thaliana OX=3702 GN=LTA3 PE=1 SV=2	C	Energy production and conversion	dihydrolipoyllysine-residue acetyltransferase component 1 of pyruvate dehydrogenase complex, mitochondrial isoform X1 [Brassica napus]
ko01200	Carbon metabolism	BnaC08G0323700ZS	BnaC08G0323700ZS	LOC106367840	3.82497e-17	-9.10751	down	7.91129e-16	-10.482	down	2.21924e-14	-9.97066	down	3.36875e-17	-9.16658	down	5.84003e-19	-11.1872	down	7.40643e-19	-11.1748	down	[C]	Energy production and conversion	Molecular Function: transferase activity, transferring acyl groups (GO:0016746);;	K00627|3.8e-56|bna:106390709|K00627 pyruvate dehydrogenase E2 component (dihydrolipoamide acetyltransferase) [EC:2.3.1.12] | (RefSeq) dihydrolipoyllysine-residue acetyltransferase component 1 of pyruvate dehydrogenase complex, mitochondrial	Glycolysis / Gluconeogenesis (ko00010);; Citrate cycle (TCA cycle) (ko00020);; Pyruvate metabolism (ko00620);; Carbon metabolism (ko01200)	[C]	Energy production and conversion	2-oxoacid dehydrogenases acyltransferase (catalytic domain)	Dihydrolipoyllysine-residue acetyltransferase component 1 of pyruvate dehydrogenase complex, mitochondrial OS=Arabidopsis thaliana OX=3702 GN=LTA3 PE=1 SV=2	C	Energy production and conversion	dihydrolipoyllysine-residue acetyltransferase component 1 of pyruvate dehydrogenase complex, mitochondrial isoform X1 [Brassica napus]
ko00592	alpha-Linolenic acid metabolism	BnaC08G0225100ZS	BnaC08G0225100ZS	--	5.70415e-13	9.21425	up	1.2741e-12	9.57232	up	1.91711e-15	3.74341	up	7.32264e-08	2.17185	up	2.1248e-13	9.63512	up	8.09603e-13	9.43848	up	[IQ]	Lipid transport and metabolism;; Secondary metabolites biosynthesis, transport and catabolism	Molecular Function: catalytic activity (GO:0003824);;	K10526|8.1e-45|bna:111198587|K10526 OPC-8:0 CoA ligase 1 [EC:6.2.1.-] | (RefSeq) 4-coumarate--CoA ligase-like 2	alpha-Linolenic acid metabolism (ko00592)	[I]	Lipid transport and metabolism	AMP-binding enzyme	4-coumarate--CoA ligase-like 2 OS=Arabidopsis thaliana OX=3702 GN=4CLL2 PE=2 SV=2	IQ	Lipid transport and metabolism;; Secondary metabolites biosynthesis, transport and catabolism	unnamed protein product [Brassica oleracea]
ko00190	Oxidative phosphorylation	BnaC08G0213600ZS	BnaC08G0213600ZS	--	5.32386e-16	-10.1698	down	2.00039e-12	-9.57689	down	2.14223e-11	-9.09185	down	2.78852e-14	-9.71364	down	5.91089e-12	-9.14177	down	1.04929e-09	-8.5056	down	[P]	Inorganic ion transport and metabolism	Molecular Function: nucleotide binding (GO:0000166);;	K01535|3.5e-25|bna:106452560|K01535 H+-transporting ATPase [EC:7.1.2.1] | (RefSeq) ATPase 3, plasma membrane-type	Oxidative phosphorylation (ko00190)	--	--	--	Phytochrome E OS=Arabidopsis thaliana OX=3702 GN=PHYE PE=1 SV=2	T	Signal transduction mechanisms	unnamed protein product [Brassica oleracea]
ko00230	Purine metabolism	BnaC06G0375500ZS	BnaC06G0375500ZS	LOC106405446	4.37555e-42	3.65466	up	1.88734e-08	2.96769	up	1.58089e-10	2.23514	up	1.06652e-42	3.93294	up	6.53399e-17	3.30373	up	2.39531e-10	3.11705	up	[G]	Carbohydrate transport and metabolism	Molecular Function: adenylate kinase activity (GO:0004017);; Molecular Function: ATP binding (GO:0005524);; Cellular Component: nucleus (GO:0005634);; Molecular Function: ATPase activity (GO:0016887);;	K18532|5.3e-100|bna:106405446|K18532 adenylate kinase [EC:2.7.4.3] | (RefSeq) adenylate kinase isoenzyme 6 homolog	Purine metabolism (ko00230);; Ribosome biogenesis in eukaryotes (ko03008)	[G]	Carbohydrate transport and metabolism	AAA domain	Adenylate kinase isoenzyme 6 homolog OS=Arabidopsis thaliana OX=3702 GN=AAK6 PE=1 SV=1	F	Nucleotide transport and metabolism	adenylate kinase isoenzyme 6 homolog [Brassica napus]
ko00270	Cysteine and methionine metabolism	BnaC05G0568400ZS	BnaC05G0568400ZS	LOC106382860	6.77847e-28	-1.23831	down	8.07471e-74	-3.3874	down	3.00298e-32	-2.45577	down	1.21377e-31	-1.34396	down	3.76752e-35	-2.29426	down	4.30128e-28	-2.05305	down	--	--	Molecular Function: adenosylmethionine decarboxylase activity (GO:0004014);; Biological Process: S-adenosylmethioninamine biosynthetic process (GO:0006557);; Biological Process: spermine biosynthetic process (GO:0006597);; Biological Process: spermidine biosynthetic process (GO:0008295);;	K01611|2.5e-139|bna:106382860|K01611 S-adenosylmethionine decarboxylase [EC:4.1.1.50] | (RefSeq) S-adenosylmethionine decarboxylase proenzyme 3 isoform X1	Cysteine and methionine metabolism (ko00270);; Arginine and proline metabolism (ko00330)	[T]	Signal transduction mechanisms	Adenosylmethionine decarboxylase	S-adenosylmethionine decarboxylase proenzyme 3 OS=Brassica juncea OX=3707 GN=SAMDC3 PE=2 SV=1	E	Amino acid transport and metabolism	S-adenosylmethionine decarboxylase proenzyme 3 isoform X1 [Brassica napus]
ko00330	Arginine and proline metabolism	BnaC05G0568400ZS	BnaC05G0568400ZS	LOC106382860	6.77847e-28	-1.23831	down	8.07471e-74	-3.3874	down	3.00298e-32	-2.45577	down	1.21377e-31	-1.34396	down	3.76752e-35	-2.29426	down	4.30128e-28	-2.05305	down	--	--	Molecular Function: adenosylmethionine decarboxylase activity (GO:0004014);; Biological Process: S-adenosylmethioninamine biosynthetic process (GO:0006557);; Biological Process: spermine biosynthetic process (GO:0006597);; Biological Process: spermidine biosynthetic process (GO:0008295);;	K01611|2.5e-139|bna:106382860|K01611 S-adenosylmethionine decarboxylase [EC:4.1.1.50] | (RefSeq) S-adenosylmethionine decarboxylase proenzyme 3 isoform X1	Cysteine and methionine metabolism (ko00270);; Arginine and proline metabolism (ko00330)	[T]	Signal transduction mechanisms	Adenosylmethionine decarboxylase	S-adenosylmethionine decarboxylase proenzyme 3 OS=Brassica juncea OX=3707 GN=SAMDC3 PE=2 SV=1	E	Amino acid transport and metabolism	S-adenosylmethionine decarboxylase proenzyme 3 isoform X1 [Brassica napus]
ko00270	Cysteine and methionine metabolism	BnaC05G0466400ZS	BnaC05G0466400ZS	--	7.24059e-06	7.94327	up	6.40372e-07	7.40222	up	2.69124e-19	1.94913	up	1.83459e-18	1.72661	up	5.02068e-08	6.33309	up	4.32297e-63	5.77872	up	[E]	Amino acid transport and metabolism	Molecular Function: catalytic activity (GO:0003824);; Biological Process: biosynthetic process (GO:0009058);; Molecular Function: pyridoxal phosphate binding (GO:0030170);;	K00837|5.2e-73|boe:106329821|K00837 aromatic aminotransferase [EC:2.6.1.-] | (RefSeq) aspartate aminotransferase-like	Cysteine and methionine metabolism (ko00270);; Tryptophan metabolism (ko00380)	[E]	Amino acid transport and metabolism	Aminotransferase class I and II	Aromatic aminotransferase ISS1 OS=Arabidopsis thaliana OX=3702 GN=ISS1 PE=1 SV=1	E	Amino acid transport and metabolism	BnaC05g39620D [Brassica napus]
ko00380	Tryptophan metabolism	BnaC05G0466400ZS	BnaC05G0466400ZS	--	7.24059e-06	7.94327	up	6.40372e-07	7.40222	up	2.69124e-19	1.94913	up	1.83459e-18	1.72661	up	5.02068e-08	6.33309	up	4.32297e-63	5.77872	up	[E]	Amino acid transport and metabolism	Molecular Function: catalytic activity (GO:0003824);; Biological Process: biosynthetic process (GO:0009058);; Molecular Function: pyridoxal phosphate binding (GO:0030170);;	K00837|5.2e-73|boe:106329821|K00837 aromatic aminotransferase [EC:2.6.1.-] | (RefSeq) aspartate aminotransferase-like	Cysteine and methionine metabolism (ko00270);; Tryptophan metabolism (ko00380)	[E]	Amino acid transport and metabolism	Aminotransferase class I and II	Aromatic aminotransferase ISS1 OS=Arabidopsis thaliana OX=3702 GN=ISS1 PE=1 SV=1	E	Amino acid transport and metabolism	BnaC05g39620D [Brassica napus]
ko00500	Starch and sucrose metabolism	BnaC05G0236300ZS	BnaC05G0236300ZS	--	8.56802e-16	10.08	up	2.00334e-11	7.85912	up	2.95174e-11	9.11186	up	7.534e-16	10.1764	up	3.98439e-14	9.77184	up	3.73247e-11	8.9941	up	--	--	--	K01087|1.2e-12|ccaj:109795950|K01087 trehalose 6-phosphate phosphatase [EC:3.1.3.12] | (RefSeq) trehalose-phosphate phosphatase A-like	Starch and sucrose metabolism (ko00500)	[Z]	Cytoskeleton	Tetratricopeptide repeat	Protein KINESIN LIGHT CHAIN-RELATED 3 OS=Arabidopsis thaliana OX=3702 GN=KLCR3 PE=2 SV=1	S	Function unknown	BnaC05g51100D, partial [Brassica napus]
ko00906	Carotenoid biosynthesis	BnaC03G0667600ZS	BnaC03G0667600ZS	LOC106439724	1.15284e-194	-5.15612	down	2.85773e-95	-4.34756	down	1.73909e-44	-3.5229	down	2.86421e-85	-4.01405	down	7.23514e-88	-3.80352	down	6.70807e-67	-3.61473	down	[R]	General function prediction only	Biological Process: carotenoid biosynthetic process (GO:0016117);; Molecular Function: phytoene dehydrogenase activity (GO:0016166);;	K02293|0.0e+00|bna:106439724|K02293 15-cis-phytoene desaturase [EC:1.3.5.5] | (RefSeq) 15-cis-phytoene desaturase, chloroplastic/chromoplastic-like	Carotenoid biosynthesis (ko00906)	[Q]	Secondary metabolites biosynthesis, transport and catabolism	Flavin containing amine oxidoreductase	15-cis-phytoene desaturase, chloroplastic/chromoplastic OS=Arabidopsis thaliana OX=3702 GN=PDS PE=1 SV=1	S	Function unknown	15-cis-phytoene desaturase, chloroplastic/chromoplastic-like [Brassica napus]
ko00062	Fatty acid elongation	BnaC03G0336800ZS	BnaC03G0336800ZS	LOC106388715	7.16179e-50	-2.86865	down	4.73484e-10	-1.55879	down	2.43343e-39	-1.97318	down	4.16489e-34	-2.44233	down	4.71994e-09	-1.35613	down	6.64821e-10	-1.45013	down	[I]	Lipid transport and metabolism	Biological Process: acyl-CoA metabolic process (GO:0006637);; Molecular Function: acyl-CoA hydrolase activity (GO:0047617);;	K01068|1.3e-243|boe:106328375|K01068 acyl-coenzyme A thioesterase 1/2/4 [EC:3.1.2.2] | (RefSeq) acyl-coenzyme A thioesterase 8-like isoform X1	Fatty acid elongation (ko00062);; Biosynthesis of unsaturated fatty acids (ko01040)	[I]	Lipid transport and metabolism	Thioesterase-like superfamily	--	I	Lipid transport and metabolism	acyl-coenzyme A thioesterase 8-like isoform X1 [Brassica napus]
ko01200	Carbon metabolism	BnaC03G0074800ZS	BnaC03G0074800ZS	LOC106328421	1.63884e-50	-2.09507	down	1.03047e-17	-1.79878	down	2.06231e-15	-1.55681	down	7.19256e-44	-1.98127	down	3.4572e-35	-2.08482	down	2.25011e-37	-2.1908	down	--	--	Molecular Function: sedoheptulose-7-phosphate:D-glyceraldehyde-3-phosphate glyceronetransferase activity (GO:0004801);; Cellular Component: cytoplasm (GO:0005737);; Biological Process: carbohydrate metabolic process (GO:0005975);; Biological Process: pentose-phosphate shunt (GO:0006098);;	K00616|3.3e-58|boe:106328421|K00616 transaldolase [EC:2.2.1.2] | (RefSeq) transaldolase-like	Pentose phosphate pathway (ko00030);; Carbon metabolism (ko01200);; Biosynthesis of amino acids (ko01230)	[OT]	Posttranslational modification, protein turnover, chaperones;; Signal transduction mechanisms	--	COP9 signalosome complex subunit 3 OS=Arabidopsis thaliana OX=3702 GN=CSN3 PE=1 SV=2	O	Posttranslational modification, protein turnover, chaperones	PREDICTED: transaldolase-like [Brassica oleracea var. oleracea]
ko01230	Biosynthesis of amino acids	BnaC03G0074800ZS	BnaC03G0074800ZS	LOC106328421	1.63884e-50	-2.09507	down	1.03047e-17	-1.79878	down	2.06231e-15	-1.55681	down	7.19256e-44	-1.98127	down	3.4572e-35	-2.08482	down	2.25011e-37	-2.1908	down	--	--	Molecular Function: sedoheptulose-7-phosphate:D-glyceraldehyde-3-phosphate glyceronetransferase activity (GO:0004801);; Cellular Component: cytoplasm (GO:0005737);; Biological Process: carbohydrate metabolic process (GO:0005975);; Biological Process: pentose-phosphate shunt (GO:0006098);;	K00616|3.3e-58|boe:106328421|K00616 transaldolase [EC:2.2.1.2] | (RefSeq) transaldolase-like	Pentose phosphate pathway (ko00030);; Carbon metabolism (ko01200);; Biosynthesis of amino acids (ko01230)	[OT]	Posttranslational modification, protein turnover, chaperones;; Signal transduction mechanisms	--	COP9 signalosome complex subunit 3 OS=Arabidopsis thaliana OX=3702 GN=CSN3 PE=1 SV=2	O	Posttranslational modification, protein turnover, chaperones	PREDICTED: transaldolase-like [Brassica oleracea var. oleracea]
ko00270	Cysteine and methionine metabolism	BnaC02G0317300ZS	BnaC02G0317300ZS	LOC106381467	2.02651e-20	-9.90388	down	1.63648e-17	-8.03035	down	4.65748e-17	-7.23508	down	5.00567e-16	-8.8767	down	1.45396e-18	-8.0566	down	2.26799e-20	-7.54854	down	[P]	Inorganic ion transport and metabolism	--	K01011|1.0e-110|bna:106381467|K01011 thiosulfate/3-mercaptopyruvate sulfurtransferase [EC:2.8.1.1 2.8.1.2] | (RefSeq) thiosulfate/3-mercaptopyruvate sulfurtransferase 1, mitochondrial-like isoform X1	Cysteine and methionine metabolism (ko00270);; Sulfur metabolism (ko00920);; Sulfur relay system (ko04122)	[V]	Defense mechanisms	Rhodanese-like domain	Thiosulfate/3-mercaptopyruvate sulfurtransferase 1, mitochondrial OS=Arabidopsis thaliana OX=3702 GN=STR1 PE=1 SV=1	P	Inorganic ion transport and metabolism	thiosulfate/3-mercaptopyruvate sulfurtransferase 1, mitochondrial-like isoform X1 [Brassica napus]
ko00500	Starch and sucrose metabolism	BnaC02G0270600ZS	BnaC02G0270600ZS	LOC104751140	2.89934e-22	-2.80454	down	5.11199e-08	-5.41602	down	7.65548e-07	-3.29236	down	4.10627e-05	-1.54594	down	4.51868e-08	-4.93614	down	4.28941e-05	-2.86415	down	[R]	General function prediction only	Biological Process: signal transduction (GO:0007165);;	K00695|2.1e-54|mtr:MTR_6g478030|K00695 sucrose synthase [EC:2.4.1.13] | (RefSeq) sucrose synthase	Starch and sucrose metabolism (ko00500)	--	--	NB-ARC domain	Putative disease resistance protein At4g11170 OS=Arabidopsis thaliana OX=3702 GN=At4g11170 PE=2 SV=1	S	Function unknown	PREDICTED: disease resistance protein RPP4-like isoform X5 [Camelina sativa]
ko00290	Valine, leucine and isoleucine biosynthesis	BnaC02G0229300ZS	BnaC02G0229300ZS	--	1.99773e-22	-8.65158	down	4.09371e-20	-4.76303	down	8.26556e-14	-2.78799	down	1.87854e-21	-8.49106	down	4.98038e-18	-4.06391	down	4.22544e-24	-3.07129	down	--	--	--	K00053|1.7e-08|psom:113297036|K00053 ketol-acid reductoisomerase [EC:1.1.1.86] | (RefSeq) uncharacterized protein LOC113297036 isoform X1	Valine, leucine and isoleucine biosynthesis (ko00290);; Pantothenate and CoA biosynthesis (ko00770);; 2-Oxocarboxylic acid metabolism (ko01210);; Biosynthesis of amino acids (ko01230)	--	--	--	--	S	Function unknown	unnamed protein product, partial [Brassica oleracea]
ko01210	2-Oxocarboxylic acid metabolism	BnaC02G0229300ZS	BnaC02G0229300ZS	--	1.99773e-22	-8.65158	down	4.09371e-20	-4.76303	down	8.26556e-14	-2.78799	down	1.87854e-21	-8.49106	down	4.98038e-18	-4.06391	down	4.22544e-24	-3.07129	down	--	--	--	K00053|1.7e-08|psom:113297036|K00053 ketol-acid reductoisomerase [EC:1.1.1.86] | (RefSeq) uncharacterized protein LOC113297036 isoform X1	Valine, leucine and isoleucine biosynthesis (ko00290);; Pantothenate and CoA biosynthesis (ko00770);; 2-Oxocarboxylic acid metabolism (ko01210);; Biosynthesis of amino acids (ko01230)	--	--	--	--	S	Function unknown	unnamed protein product, partial [Brassica oleracea]
ko01230	Biosynthesis of amino acids	BnaC02G0229300ZS	BnaC02G0229300ZS	--	1.99773e-22	-8.65158	down	4.09371e-20	-4.76303	down	8.26556e-14	-2.78799	down	1.87854e-21	-8.49106	down	4.98038e-18	-4.06391	down	4.22544e-24	-3.07129	down	--	--	--	K00053|1.7e-08|psom:113297036|K00053 ketol-acid reductoisomerase [EC:1.1.1.86] | (RefSeq) uncharacterized protein LOC113297036 isoform X1	Valine, leucine and isoleucine biosynthesis (ko00290);; Pantothenate and CoA biosynthesis (ko00770);; 2-Oxocarboxylic acid metabolism (ko01210);; Biosynthesis of amino acids (ko01230)	--	--	--	--	S	Function unknown	unnamed protein product, partial [Brassica oleracea]
ko00592	alpha-Linolenic acid metabolism	BnaC02G0089100ZS	BnaC02G0089100ZS	LOC106388086	4.34059e-24	-3.05282	down	7.37607e-21	-3.48205	down	3.50507e-07	-1.86636	down	7.0707e-17	-2.87194	down	1.83921e-15	-2.57771	down	6.90344e-15	-2.48608	down	[I]	Lipid transport and metabolism	Biological Process: lipid metabolic process (GO:0006629);;	K16818|9.8e-10|jre:109015008|K16818 phospholipase A1 [EC:3.1.1.32] | (RefSeq) phospholipase A(1) DAD1, chloroplastic-like	Glycerophospholipid metabolism (ko00564);; alpha-Linolenic acid metabolism (ko00592)	[I]	Lipid transport and metabolism	Lipase (class 3)	Triacylglycerol lipase OBL1 OS=Arabidopsis thaliana OX=3702 GN=OBL1 PE=1 SV=1	S	Function unknown	probable feruloyl esterase A isoform X1 [Brassica napus]
ko01212	Fatty acid metabolism	BnaA10G0189700ZS	BnaA10G0189700ZS	--	1.72343e-45	-3.99555	down	1.23424e-14	-10.1441	down	4.05102e-12	-9.25072	down	1.46546e-19	-3.07814	down	3.4876e-14	-9.85043	down	3.79474e-13	-9.50811	down	[IQR]	Lipid transport and metabolism;; Secondary metabolites biosynthesis, transport and catabolism;; General function prediction only	Molecular Function: oxidoreductase activity (GO:0016491);;	K00059|3.7e-121|brp:103845857|K00059 3-oxoacyl-[acyl-carrier protein] reductase [EC:1.1.1.100] | (RefSeq) NADPH-dependent aldehyde reductase-like protein, chloroplastic	Fatty acid biosynthesis (ko00061);; Biotin metabolism (ko00780);; Fatty acid metabolism (ko01212)	[R]	General function prediction only	Enoyl-(Acyl carrier protein) reductase	NADPH-dependent aldehyde reductase-like protein, chloroplastic OS=Arabidopsis thaliana OX=3702 GN=At3g03980 PE=3 SV=1	S	Function unknown	unnamed protein product [Brassica rapa]
ko00230	Purine metabolism	BnaA10G0188900ZS	BnaA10G0188900ZS	LOC106387780	1.08035e-22	-1.55857	down	6.2931e-16	-2.11954	down	1.76458e-10	-1.18702	down	3.97643e-17	-1.4226	down	4.10124e-19	-1.87074	down	1.02335e-15	-1.42607	down	--	--	Molecular Function: ATP binding (GO:0005524);; Cellular Component: integral component of membrane (GO:0016021);; Molecular Function: hydrolase activity (GO:0016787);;	K14641|2.4e-270|bna:106387780|K14641 apyrase [EC:3.6.1.5] | (RefSeq) apyrase 2	Purine metabolism (ko00230);; Pyrimidine metabolism (ko00240)	[F]	Nucleotide transport and metabolism	GDA1/CD39 (nucleoside phosphatase) family	Apyrase 2 OS=Arabidopsis thaliana OX=3702 GN=APY2 PE=1 SV=1	GO	Carbohydrate transport and metabolism;; Posttranslational modification, protein turnover, chaperones	apyrase 2 [Brassica napus]
ko00240	Pyrimidine metabolism	BnaA10G0188900ZS	BnaA10G0188900ZS	LOC106387780	1.08035e-22	-1.55857	down	6.2931e-16	-2.11954	down	1.76458e-10	-1.18702	down	3.97643e-17	-1.4226	down	4.10124e-19	-1.87074	down	1.02335e-15	-1.42607	down	--	--	Molecular Function: ATP binding (GO:0005524);; Cellular Component: integral component of membrane (GO:0016021);; Molecular Function: hydrolase activity (GO:0016787);;	K14641|2.4e-270|bna:106387780|K14641 apyrase [EC:3.6.1.5] | (RefSeq) apyrase 2	Purine metabolism (ko00230);; Pyrimidine metabolism (ko00240)	[F]	Nucleotide transport and metabolism	GDA1/CD39 (nucleoside phosphatase) family	Apyrase 2 OS=Arabidopsis thaliana OX=3702 GN=APY2 PE=1 SV=1	GO	Carbohydrate transport and metabolism;; Posttranslational modification, protein turnover, chaperones	apyrase 2 [Brassica napus]
ko00500	Starch and sucrose metabolism	BnaA10G0130800ZS	BnaA10G0130800ZS	LOC106371511	2.48764e-12	-4.53633	down	2.34135e-15	-8.92571	down	5.74977e-07	-7.55318	down	9.14166e-07	-3.83613	down	4.80057e-07	-6.35785	down	2.4231e-09	-8.37265	down	[T]	Signal transduction mechanisms	Biological Process: defense response to oomycetes (GO:0002229);; Molecular Function: transmembrane receptor protein serine/threonine kinase activity (GO:0004675);; Molecular Function: ATP binding (GO:0005524);; Cellular Component: plasma membrane (GO:0005886);; Biological Process: defense response (GO:0006952);; Cellular Component: integral component of membrane (GO:0016021);; Molecular Function:…	K01176|4.8e-41|sbi:8065370|K01176 alpha-amylase [EC:3.2.1.1] | (RefSeq) alpha-amylase isozyme 2A	Starch and sucrose metabolism (ko00500)	--	--	Legume lectin domain	L-type lectin-domain containing receptor kinase IV.1 OS=Arabidopsis thaliana OX=3702 GN=LECRK41 PE=2 SV=1	T	Signal transduction mechanisms	L-type lectin-domain containing receptor kinase IV.1-like [Brassica napus]
ko00010	Glycolysis / Gluconeogenesis	BnaA10G0095200ZS	BnaA10G0095200ZS	LOC108826932	7.2447e-23	7.63167	up	0.00859097	5.54534	up	5.43963e-33	4.21529	up	6.68828e-38	-1.73081	down	5.02676e-43	-2.63769	down	2.92646e-15	-1.69924	down	[G]	Carbohydrate transport and metabolism	Molecular Function: magnesium ion binding (GO:0000287);; Molecular Function: pyruvate kinase activity (GO:0004743);; Molecular Function: kinase activity (GO:0016301);; Molecular Function: potassium ion binding (GO:0030955);;	K00873|3.3e-196|boe:106319182|K00873 pyruvate kinase [EC:2.7.1.40] | (RefSeq) plastidial pyruvate kinase 2	Glycolysis / Gluconeogenesis (ko00010);; Purine metabolism (ko00230);; Pyruvate metabolism (ko00620);; Carbon metabolism (ko01200);; Biosynthesis of amino acids (ko01230)	[G]	Carbohydrate transport and metabolism	Pyruvate kinase, barrel domain	Plastidial pyruvate kinase 2 OS=Arabidopsis thaliana OX=3702 GN=PKP2 PE=1 SV=1	G	Carbohydrate transport and metabolism	PREDICTED: plastidial pyruvate kinase 2 [Raphanus sativus]
ko00230	Purine metabolism	BnaA10G0095200ZS	BnaA10G0095200ZS	LOC108826932	7.2447e-23	7.63167	up	0.00859097	5.54534	up	5.43963e-33	4.21529	up	6.68828e-38	-1.73081	down	5.02676e-43	-2.63769	down	2.92646e-15	-1.69924	down	[G]	Carbohydrate transport and metabolism	Molecular Function: magnesium ion binding (GO:0000287);; Molecular Function: pyruvate kinase activity (GO:0004743);; Molecular Function: kinase activity (GO:0016301);; Molecular Function: potassium ion binding (GO:0030955);;	K00873|3.3e-196|boe:106319182|K00873 pyruvate kinase [EC:2.7.1.40] | (RefSeq) plastidial pyruvate kinase 2	Glycolysis / Gluconeogenesis (ko00010);; Purine metabolism (ko00230);; Pyruvate metabolism (ko00620);; Carbon metabolism (ko01200);; Biosynthesis of amino acids (ko01230)	[G]	Carbohydrate transport and metabolism	Pyruvate kinase, barrel domain	Plastidial pyruvate kinase 2 OS=Arabidopsis thaliana OX=3702 GN=PKP2 PE=1 SV=1	G	Carbohydrate transport and metabolism	PREDICTED: plastidial pyruvate kinase 2 [Raphanus sativus]
ko00620	Pyruvate metabolism	BnaA10G0095200ZS	BnaA10G0095200ZS	LOC108826932	7.2447e-23	7.63167	up	0.00859097	5.54534	up	5.43963e-33	4.21529	up	6.68828e-38	-1.73081	down	5.02676e-43	-2.63769	down	2.92646e-15	-1.69924	down	[G]	Carbohydrate transport and metabolism	Molecular Function: magnesium ion binding (GO:0000287);; Molecular Function: pyruvate kinase activity (GO:0004743);; Molecular Function: kinase activity (GO:0016301);; Molecular Function: potassium ion binding (GO:0030955);;	K00873|3.3e-196|boe:106319182|K00873 pyruvate kinase [EC:2.7.1.40] | (RefSeq) plastidial pyruvate kinase 2	Glycolysis / Gluconeogenesis (ko00010);; Purine metabolism (ko00230);; Pyruvate metabolism (ko00620);; Carbon metabolism (ko01200);; Biosynthesis of amino acids (ko01230)	[G]	Carbohydrate transport and metabolism	Pyruvate kinase, barrel domain	Plastidial pyruvate kinase 2 OS=Arabidopsis thaliana OX=3702 GN=PKP2 PE=1 SV=1	G	Carbohydrate transport and metabolism	PREDICTED: plastidial pyruvate kinase 2 [Raphanus sativus]
ko01200	Carbon metabolism	BnaA10G0095200ZS	BnaA10G0095200ZS	LOC108826932	7.2447e-23	7.63167	up	0.00859097	5.54534	up	5.43963e-33	4.21529	up	6.68828e-38	-1.73081	down	5.02676e-43	-2.63769	down	2.92646e-15	-1.69924	down	[G]	Carbohydrate transport and metabolism	Molecular Function: magnesium ion binding (GO:0000287);; Molecular Function: pyruvate kinase activity (GO:0004743);; Molecular Function: kinase activity (GO:0016301);; Molecular Function: potassium ion binding (GO:0030955);;	K00873|3.3e-196|boe:106319182|K00873 pyruvate kinase [EC:2.7.1.40] | (RefSeq) plastidial pyruvate kinase 2	Glycolysis / Gluconeogenesis (ko00010);; Purine metabolism (ko00230);; Pyruvate metabolism (ko00620);; Carbon metabolism (ko01200);; Biosynthesis of amino acids (ko01230)	[G]	Carbohydrate transport and metabolism	Pyruvate kinase, barrel domain	Plastidial pyruvate kinase 2 OS=Arabidopsis thaliana OX=3702 GN=PKP2 PE=1 SV=1	G	Carbohydrate transport and metabolism	PREDICTED: plastidial pyruvate kinase 2 [Raphanus sativus]
ko01230	Biosynthesis of amino acids	BnaA10G0095200ZS	BnaA10G0095200ZS	LOC108826932	7.2447e-23	7.63167	up	0.00859097	5.54534	up	5.43963e-33	4.21529	up	6.68828e-38	-1.73081	down	5.02676e-43	-2.63769	down	2.92646e-15	-1.69924	down	[G]	Carbohydrate transport and metabolism	Molecular Function: magnesium ion binding (GO:0000287);; Molecular Function: pyruvate kinase activity (GO:0004743);; Molecular Function: kinase activity (GO:0016301);; Molecular Function: potassium ion binding (GO:0030955);;	K00873|3.3e-196|boe:106319182|K00873 pyruvate kinase [EC:2.7.1.40] | (RefSeq) plastidial pyruvate kinase 2	Glycolysis / Gluconeogenesis (ko00010);; Purine metabolism (ko00230);; Pyruvate metabolism (ko00620);; Carbon metabolism (ko01200);; Biosynthesis of amino acids (ko01230)	[G]	Carbohydrate transport and metabolism	Pyruvate kinase, barrel domain	Plastidial pyruvate kinase 2 OS=Arabidopsis thaliana OX=3702 GN=PKP2 PE=1 SV=1	G	Carbohydrate transport and metabolism	PREDICTED: plastidial pyruvate kinase 2 [Raphanus sativus]
ko00860	Porphyrin metabolism	BnaA10G0067500ZS	BnaA10G0067500ZS	LOC103847714	3.06206e-07	-7.48721	down	2.08472e-16	-7.24665	down	0.00569201	-4.37087	down	6.81367e-06	-6.7516	down	1.49204e-25	-8.22178	down	0.00215982	-4.77655	down	--	--	Biological Process: organelle organization (GO:0006996);; Biological Process: biological_process (GO:0008150);; Biological Process: plastid organization (GO:0009657);; Biological Process: chloroplast organization (GO:0009658);; Biological Process: cellular process (GO:0009987);; Biological Process: cellular component organization (GO:0016043);; Biological Process: cellular component organization …	K22013|3.4e-149|bna:106416069|K22013 magnesium dechelatase [EC:4.99.1.10] | (RefSeq) protein STAY-GREEN LIKE, chloroplastic isoform X1	Porphyrin and chlorophyll metabolism (ko00860)	--	--	Staygreen protein	Magnesium dechelatase SGRL, chloroplastic OS=Arabidopsis thaliana OX=3702 GN=SGRL PE=1 SV=1	S	Function unknown	magnesium dechelatase SGRL, chloroplastic [Brassica rapa]
ko00195	Photosynthesis	BnaA10G0048600ZS	BnaA10G0048600ZS	LOC106369003	1.49083e-55	1.55648	up	1.28866e-43	1.7721	up	1.08776e-40	1.9535	up	1.63344e-49	1.57048	up	8.97749e-24	1.26186	up	3.46162e-20	1.25974	up	--	--	Cellular Component: chloroplast (GO:0009507);; Cellular Component: photosystem II (GO:0009523);; Biological Process: photosynthesis (GO:0015979);; Cellular Component: integral component of membrane (GO:0016021);;	K02721|3.3e-62|bna:106369003|K02721 photosystem II PsbW protein | (RefSeq) photosystem II reaction center W protein, chloroplastic	Photosynthesis (ko00195)	--	--	Photosystem II reaction centre W protein (PsbW)	Photosystem II reaction center W protein, chloroplastic OS=Arabidopsis thaliana OX=3702 GN=PSBW PE=1 SV=2	S	Function unknown	photosystem II reaction center W protein, chloroplastic [Brassica napus]
ko00190	Oxidative phosphorylation	BnaA09G0692600ZS	BnaA09G0692600ZS	--	5.6377e-12	-1.90063	down	1.55478e-13	-9.91602	down	1.65702e-12	-9.38648	down	4.0718e-21	-2.56604	down	1.43284e-13	-9.63892	down	1.04156e-13	-9.68159	down	[CP]	Energy production and conversion;; Inorganic ion transport and metabolism	Molecular Function: magnesium ion binding (GO:0000287);; Molecular Function: inorganic diphosphatase activity (GO:0004427);; Cellular Component: cytoplasm (GO:0005737);; Biological Process: phosphate-containing compound metabolic process (GO:0006796);;	K01507|5.7e-115|bna:106381837|K01507 inorganic pyrophosphatase [EC:3.6.1.1] | (RefSeq) soluble inorganic pyrophosphatase 1	Oxidative phosphorylation (ko00190)	[C]	Energy production and conversion	Inorganic pyrophosphatase	Soluble inorganic pyrophosphatase 1 OS=Arabidopsis thaliana OX=3702 GN=PPA1 PE=1 SV=1	C	Energy production and conversion	unnamed protein product [Brassica rapa]
ko00040	Pentose and glucuronate interconversions	BnaA09G0653000ZS	BnaA09G0653000ZS	LOC103843236	6.14343e-84	2.82622	up	7.34442e-43	2.4211	up	5.56498e-155	4.74285	up	4.36369e-15	3.974	up	4.46432e-199	5.348	up	1.81834e-303	5.81182	up	[GI]	Carbohydrate transport and metabolism;; Lipid transport and metabolism	Molecular Function: enzyme inhibitor activity (GO:0004857);; Cellular Component: extracellular region (GO:0005576);; Cellular Component: cell wall (GO:0005618);; Cellular Component: integral component of membrane (GO:0016021);; Molecular Function: pectinesterase activity (GO:0030599);; Biological Process: cell wall modification (GO:0042545);; Molecular Function: aspartyl esterase activity (GO:004…	K01051|0.0e+00|brp:103843236|K01051 pectinesterase [EC:3.1.1.11] | (RefSeq) LOW QUALITY PROTEIN: pectinesterase/pectinesterase inhibitor 18	Pentose and glucuronate interconversions (ko00040)	--	--	Pectinesterase	Pectinesterase/pectinesterase inhibitor 18 OS=Arabidopsis thaliana OX=3702 GN=PME18 PE=1 SV=3	G	Carbohydrate transport and metabolism	LOW QUALITY PROTEIN: pectinesterase/pectinesterase inhibitor 18 [Brassica rapa]
ko00460	Cyanoamino acid metabolism	BnaA09G0566400ZS	BnaA09G0566400ZS	LOC103842079	3.53109e-07	-1.65622	down	1.99881e-11	-3.76596	down	4.77681e-06	-1.53953	down	1.95314e-10	-2.13276	down	5.47216e-05	-2.38876	down	0.00348717	-1.11947	down	[G]	Carbohydrate transport and metabolism	Biological Process: carbohydrate metabolic process (GO:0005975);; Molecular Function: beta-glucosidase activity (GO:0008422);;	K01188|5.2e-303|brp:103842079|K01188 beta-glucosidase [EC:3.2.1.21] | (RefSeq) beta-glucosidase 10	Cyanoamino acid metabolism (ko00460);; Starch and sucrose metabolism (ko00500);; Phenylpropanoid biosynthesis (ko00940)	[G]	Carbohydrate transport and metabolism	Glycosyl hydrolase family 1	Beta-glucosidase 10 OS=Arabidopsis thaliana OX=3702 GN=BGLU10 PE=2 SV=1	G	Carbohydrate transport and metabolism	beta-glucosidase 10 [Brassica rapa]
ko00500	Starch and sucrose metabolism	BnaA09G0566400ZS	BnaA09G0566400ZS	LOC103842079	3.53109e-07	-1.65622	down	1.99881e-11	-3.76596	down	4.77681e-06	-1.53953	down	1.95314e-10	-2.13276	down	5.47216e-05	-2.38876	down	0.00348717	-1.11947	down	[G]	Carbohydrate transport and metabolism	Biological Process: carbohydrate metabolic process (GO:0005975);; Molecular Function: beta-glucosidase activity (GO:0008422);;	K01188|5.2e-303|brp:103842079|K01188 beta-glucosidase [EC:3.2.1.21] | (RefSeq) beta-glucosidase 10	Cyanoamino acid metabolism (ko00460);; Starch and sucrose metabolism (ko00500);; Phenylpropanoid biosynthesis (ko00940)	[G]	Carbohydrate transport and metabolism	Glycosyl hydrolase family 1	Beta-glucosidase 10 OS=Arabidopsis thaliana OX=3702 GN=BGLU10 PE=2 SV=1	G	Carbohydrate transport and metabolism	beta-glucosidase 10 [Brassica rapa]
ko00940	Phenylpropanoid biosynthesis	BnaA09G0566400ZS	BnaA09G0566400ZS	LOC103842079	3.53109e-07	-1.65622	down	1.99881e-11	-3.76596	down	4.77681e-06	-1.53953	down	1.95314e-10	-2.13276	down	5.47216e-05	-2.38876	down	0.00348717	-1.11947	down	[G]	Carbohydrate transport and metabolism	Biological Process: carbohydrate metabolic process (GO:0005975);; Molecular Function: beta-glucosidase activity (GO:0008422);;	K01188|5.2e-303|brp:103842079|K01188 beta-glucosidase [EC:3.2.1.21] | (RefSeq) beta-glucosidase 10	Cyanoamino acid metabolism (ko00460);; Starch and sucrose metabolism (ko00500);; Phenylpropanoid biosynthesis (ko00940)	[G]	Carbohydrate transport and metabolism	Glycosyl hydrolase family 1	Beta-glucosidase 10 OS=Arabidopsis thaliana OX=3702 GN=BGLU10 PE=2 SV=1	G	Carbohydrate transport and metabolism	beta-glucosidase 10 [Brassica rapa]
ko00520	Amino sugar and nucleotide sugar metabolism	BnaA09G0497000ZS	BnaA09G0497000ZS	LOC103841275	1.03814e-104	5.50052	up	0.000854956	6.76357	up	4.13864e-22	3.47522	up	5.61963e-39	2.74579	up	7.53195e-16	2.25145	up	2.50101e-19	2.10279	up	[M]	Cell wall/membrane/envelope biogenesis	Cellular Component: integral component of membrane (GO:0016021);;	K08678|1.6e-249|brp:103841275|K08678 UDP-glucuronate decarboxylase [EC:4.1.1.35] | (RefSeq) UDP-glucuronic acid decarboxylase 1	Amino sugar and nucleotide sugar metabolism (ko00520)	[GM]	Carbohydrate transport and metabolism;; Cell wall/membrane/envelope biogenesis	GDP-mannose 4,6 dehydratase	UDP-glucuronic acid decarboxylase 1 OS=Arabidopsis thaliana OX=3702 GN=UXS1 PE=1 SV=1	M	Cell wall/membrane/envelope biogenesis	UDP-glucuronic acid decarboxylase 1 [Brassica rapa]
ko00010	Glycolysis / Gluconeogenesis	BnaA09G0486300ZS	BnaA09G0486300ZS	LOC108829816	4.42664e-26	11.1798	up	1.12208e-25	12.9355	up	1.10232e-57	3.87594	up	1.02025e-26	13.1287	up	6.44544e-26	12.998	up	6.72258e-25	12.7714	up	[C]	Energy production and conversion	Cellular Component: mitochondrion (GO:0005739);; Biological Process: acetyl-CoA biosynthetic process from pyruvate (GO:0006086);; Molecular Function: transferase activity, transferring acyl groups (GO:0016746);; Cellular Component: pyruvate dehydrogenase complex (GO:0045254);;	K00627|8.9e-295|eus:EUTSA_v10010192mg|K00627 pyruvate dehydrogenase E2 component (dihydrolipoamide acetyltransferase) [EC:2.3.1.12] | (RefSeq) hypothetical protein	Glycolysis / Gluconeogenesis (ko00010);; Citrate cycle (TCA cycle) (ko00020);; Pyruvate metabolism (ko00620);; Carbon metabolism (ko01200)	[C]	Energy production and conversion	2-oxoacid dehydrogenases acyltransferase (catalytic domain)	Dihydrolipoyllysine-residue acetyltransferase component 1 of pyruvate dehydrogenase complex, mitochondrial OS=Arabidopsis thaliana OX=3702 GN=LTA3 PE=1 SV=2	C	Energy production and conversion	PREDICTED: dihydrolipoyllysine-residue acetyltransferase component 1 of pyruvate dehydrogenase complex, mitochondrial [Raphanus sativus]
ko00020	Citrate cycle (TCA cycle)	BnaA09G0486300ZS	BnaA09G0486300ZS	LOC108829816	4.42664e-26	11.1798	up	1.12208e-25	12.9355	up	1.10232e-57	3.87594	up	1.02025e-26	13.1287	up	6.44544e-26	12.998	up	6.72258e-25	12.7714	up	[C]	Energy production and conversion	Cellular Component: mitochondrion (GO:0005739);; Biological Process: acetyl-CoA biosynthetic process from pyruvate (GO:0006086);; Molecular Function: transferase activity, transferring acyl groups (GO:0016746);; Cellular Component: pyruvate dehydrogenase complex (GO:0045254);;	K00627|8.9e-295|eus:EUTSA_v10010192mg|K00627 pyruvate dehydrogenase E2 component (dihydrolipoamide acetyltransferase) [EC:2.3.1.12] | (RefSeq) hypothetical protein	Glycolysis / Gluconeogenesis (ko00010);; Citrate cycle (TCA cycle) (ko00020);; Pyruvate metabolism (ko00620);; Carbon metabolism (ko01200)	[C]	Energy production and conversion	2-oxoacid dehydrogenases acyltransferase (catalytic domain)	Dihydrolipoyllysine-residue acetyltransferase component 1 of pyruvate dehydrogenase complex, mitochondrial OS=Arabidopsis thaliana OX=3702 GN=LTA3 PE=1 SV=2	C	Energy production and conversion	PREDICTED: dihydrolipoyllysine-residue acetyltransferase component 1 of pyruvate dehydrogenase complex, mitochondrial [Raphanus sativus]
ko00620	Pyruvate metabolism	BnaA09G0486300ZS	BnaA09G0486300ZS	LOC108829816	4.42664e-26	11.1798	up	1.12208e-25	12.9355	up	1.10232e-57	3.87594	up	1.02025e-26	13.1287	up	6.44544e-26	12.998	up	6.72258e-25	12.7714	up	[C]	Energy production and conversion	Cellular Component: mitochondrion (GO:0005739);; Biological Process: acetyl-CoA biosynthetic process from pyruvate (GO:0006086);; Molecular Function: transferase activity, transferring acyl groups (GO:0016746);; Cellular Component: pyruvate dehydrogenase complex (GO:0045254);;	K00627|8.9e-295|eus:EUTSA_v10010192mg|K00627 pyruvate dehydrogenase E2 component (dihydrolipoamide acetyltransferase) [EC:2.3.1.12] | (RefSeq) hypothetical protein	Glycolysis / Gluconeogenesis (ko00010);; Citrate cycle (TCA cycle) (ko00020);; Pyruvate metabolism (ko00620);; Carbon metabolism (ko01200)	[C]	Energy production and conversion	2-oxoacid dehydrogenases acyltransferase (catalytic domain)	Dihydrolipoyllysine-residue acetyltransferase component 1 of pyruvate dehydrogenase complex, mitochondrial OS=Arabidopsis thaliana OX=3702 GN=LTA3 PE=1 SV=2	C	Energy production and conversion	PREDICTED: dihydrolipoyllysine-residue acetyltransferase component 1 of pyruvate dehydrogenase complex, mitochondrial [Raphanus sativus]
ko01200	Carbon metabolism	BnaA09G0486300ZS	BnaA09G0486300ZS	LOC108829816	4.42664e-26	11.1798	up	1.12208e-25	12.9355	up	1.10232e-57	3.87594	up	1.02025e-26	13.1287	up	6.44544e-26	12.998	up	6.72258e-25	12.7714	up	[C]	Energy production and conversion	Cellular Component: mitochondrion (GO:0005739);; Biological Process: acetyl-CoA biosynthetic process from pyruvate (GO:0006086);; Molecular Function: transferase activity, transferring acyl groups (GO:0016746);; Cellular Component: pyruvate dehydrogenase complex (GO:0045254);;	K00627|8.9e-295|eus:EUTSA_v10010192mg|K00627 pyruvate dehydrogenase E2 component (dihydrolipoamide acetyltransferase) [EC:2.3.1.12] | (RefSeq) hypothetical protein	Glycolysis / Gluconeogenesis (ko00010);; Citrate cycle (TCA cycle) (ko00020);; Pyruvate metabolism (ko00620);; Carbon metabolism (ko01200)	[C]	Energy production and conversion	2-oxoacid dehydrogenases acyltransferase (catalytic domain)	Dihydrolipoyllysine-residue acetyltransferase component 1 of pyruvate dehydrogenase complex, mitochondrial OS=Arabidopsis thaliana OX=3702 GN=LTA3 PE=1 SV=2	C	Energy production and conversion	PREDICTED: dihydrolipoyllysine-residue acetyltransferase component 1 of pyruvate dehydrogenase complex, mitochondrial [Raphanus sativus]
ko00500	Starch and sucrose metabolism	BnaA09G0012700ZS	BnaA09G0012700ZS	LOC106365522	1.32834e-17	-1.15228	down	0.000102353	-1.17574	down	2.63796e-10	-1.35576	down	1.84698e-18	-1.37916	down	4.93041e-14	-1.45669	down	1.28315e-09	-1.35025	down	[G]	Carbohydrate transport and metabolism	Biological Process: polysaccharide catabolic process (GO:0000272);; Molecular Function: beta-amylase activity (GO:0016161);; Molecular Function: amylopectin maltohydrolase activity (GO:0102229);;	K01177|5.5e-220|bna:106365522|K01177 beta-amylase [EC:3.2.1.2] | (RefSeq) beta-amylase 2, chloroplastic isoform X1	Starch and sucrose metabolism (ko00500)	--	--	Glycosyl hydrolase family 14	Beta-amylase 2, chloroplastic OS=Arabidopsis thaliana OX=3702 GN=BAM2 PE=1 SV=2	G	Carbohydrate transport and metabolism	beta-amylase 2, chloroplastic isoform X1 [Brassica napus]
ko00270	Cysteine and methionine metabolism	BnaA07G0250400ZS	BnaA07G0250400ZS	LOC106446195	7.85066e-06	-1.59387	down	2.09161e-06	-2.44346	down	1.51273e-05	-1.72539	down	0.000183427	-1.4328	down	7.36398e-08	-2.43215	down	2.51263e-05	-1.70309	down	--	--	Biological Process: protein glycosylation (GO:0006486);; Molecular Function: transferase activity, transferring glycosyl groups (GO:0016757);;	K22846|7.1e-28|gmx:100816974|K22846 S-sulfo-L-cysteine synthase (O-acetyl-L-serine-dependent) [EC:2.5.1.144] | (RefSeq) BSAS; uncharacterized protein BSAS	Cysteine and methionine metabolism (ko00270);; Biosynthesis of amino acids (ko01230)	[GMW]	Carbohydrate transport and metabolism;; Cell wall/membrane/envelope biogenesis;; Extracellular structures	Exostosin family	Probable arabinosyltransferase ARAD1 OS=Arabidopsis thaliana OX=3702 GN=ARAD1 PE=1 SV=1	S	Function unknown	probable arabinosyltransferase ARAD1 isoform X2 [Brassica napus]
ko01230	Biosynthesis of amino acids	BnaA07G0250400ZS	BnaA07G0250400ZS	LOC106446195	7.85066e-06	-1.59387	down	2.09161e-06	-2.44346	down	1.51273e-05	-1.72539	down	0.000183427	-1.4328	down	7.36398e-08	-2.43215	down	2.51263e-05	-1.70309	down	--	--	Biological Process: protein glycosylation (GO:0006486);; Molecular Function: transferase activity, transferring glycosyl groups (GO:0016757);;	K22846|7.1e-28|gmx:100816974|K22846 S-sulfo-L-cysteine synthase (O-acetyl-L-serine-dependent) [EC:2.5.1.144] | (RefSeq) BSAS; uncharacterized protein BSAS	Cysteine and methionine metabolism (ko00270);; Biosynthesis of amino acids (ko01230)	[GMW]	Carbohydrate transport and metabolism;; Cell wall/membrane/envelope biogenesis;; Extracellular structures	Exostosin family	Probable arabinosyltransferase ARAD1 OS=Arabidopsis thaliana OX=3702 GN=ARAD1 PE=1 SV=1	S	Function unknown	probable arabinosyltransferase ARAD1 isoform X2 [Brassica napus]
ko00195	Photosynthesis	BnaA07G0232900ZS	BnaA07G0232900ZS	LOC103830498	2.61129e-60	-1.48566	down	2.59952e-76	-1.99678	down	3.96889e-12	-1.33969	down	3.87823e-38	-1.33392	down	7.86121e-122	-2.31325	down	5.30843e-28	-1.88108	down	--	--	Cellular Component: photosystem II oxygen evolving complex (GO:0009654);; Biological Process: photosynthesis (GO:0015979);; Cellular Component: integral component of membrane (GO:0016021);;	K03541|2.4e-72|brp:103830498|K03541 photosystem II 10kDa protein | (RefSeq) photosystem II 10 kDa polypeptide, chloroplastic	Photosynthesis (ko00195)	--	--	Photosystem II 10 kDa polypeptide PsbR	Photosystem II 10 kDa polypeptide, chloroplastic OS=Brassica campestris OX=3711 GN=PSBR PE=2 SV=1	S	Function unknown	photosystem II 10 kDa polypeptide, chloroplastic [Brassica rapa]
ko00010	Glycolysis / Gluconeogenesis	BnaA06G0306000ZS	BnaA06G0306000ZS	LOC106348189	1.00981e-91	-2.65198	down	0.00766357	-1.2677	down	7.16038e-49	-2.28852	down	1.04873e-72	-2.87161	down	1.9703e-09	-1.9391	down	1.89857e-11	-1.2112	down	[C]	Energy production and conversion	Molecular Function: phosphoenolpyruvate carboxykinase (ATP) activity (GO:0004612);; Molecular Function: ATP binding (GO:0005524);; Biological Process: gluconeogenesis (GO:0006094);;	K01610|0.0e+00|bna:106348189|K01610 phosphoenolpyruvate carboxykinase (ATP) [EC:4.1.1.49] | (RefSeq) phosphoenolpyruvate carboxykinase (ATP)	Glycolysis / Gluconeogenesis (ko00010);; Citrate cycle (TCA cycle) (ko00020);; Pyruvate metabolism (ko00620);; Carbon fixation in photosynthetic organisms (ko00710);; Carbon metabolism (ko01200)	--	--	Phosphoenolpyruvate carboxykinase	Phosphoenolpyruvate carboxykinase (ATP) 2 OS=Arabidopsis thaliana OX=3702 GN=PCK2 PE=1 SV=1	C	Energy production and conversion	phosphoenolpyruvate carboxykinase (ATP) [Brassica napus]
ko00020	Citrate cycle (TCA cycle)	BnaA06G0306000ZS	BnaA06G0306000ZS	LOC106348189	1.00981e-91	-2.65198	down	0.00766357	-1.2677	down	7.16038e-49	-2.28852	down	1.04873e-72	-2.87161	down	1.9703e-09	-1.9391	down	1.89857e-11	-1.2112	down	[C]	Energy production and conversion	Molecular Function: phosphoenolpyruvate carboxykinase (ATP) activity (GO:0004612);; Molecular Function: ATP binding (GO:0005524);; Biological Process: gluconeogenesis (GO:0006094);;	K01610|0.0e+00|bna:106348189|K01610 phosphoenolpyruvate carboxykinase (ATP) [EC:4.1.1.49] | (RefSeq) phosphoenolpyruvate carboxykinase (ATP)	Glycolysis / Gluconeogenesis (ko00010);; Citrate cycle (TCA cycle) (ko00020);; Pyruvate metabolism (ko00620);; Carbon fixation in photosynthetic organisms (ko00710);; Carbon metabolism (ko01200)	--	--	Phosphoenolpyruvate carboxykinase	Phosphoenolpyruvate carboxykinase (ATP) 2 OS=Arabidopsis thaliana OX=3702 GN=PCK2 PE=1 SV=1	C	Energy production and conversion	phosphoenolpyruvate carboxykinase (ATP) [Brassica napus]
ko00620	Pyruvate metabolism	BnaA06G0306000ZS	BnaA06G0306000ZS	LOC106348189	1.00981e-91	-2.65198	down	0.00766357	-1.2677	down	7.16038e-49	-2.28852	down	1.04873e-72	-2.87161	down	1.9703e-09	-1.9391	down	1.89857e-11	-1.2112	down	[C]	Energy production and conversion	Molecular Function: phosphoenolpyruvate carboxykinase (ATP) activity (GO:0004612);; Molecular Function: ATP binding (GO:0005524);; Biological Process: gluconeogenesis (GO:0006094);;	K01610|0.0e+00|bna:106348189|K01610 phosphoenolpyruvate carboxykinase (ATP) [EC:4.1.1.49] | (RefSeq) phosphoenolpyruvate carboxykinase (ATP)	Glycolysis / Gluconeogenesis (ko00010);; Citrate cycle (TCA cycle) (ko00020);; Pyruvate metabolism (ko00620);; Carbon fixation in photosynthetic organisms (ko00710);; Carbon metabolism (ko01200)	--	--	Phosphoenolpyruvate carboxykinase	Phosphoenolpyruvate carboxykinase (ATP) 2 OS=Arabidopsis thaliana OX=3702 GN=PCK2 PE=1 SV=1	C	Energy production and conversion	phosphoenolpyruvate carboxykinase (ATP) [Brassica napus]
ko00710	Carbon fixation in photosynthetic organisms	BnaA06G0306000ZS	BnaA06G0306000ZS	LOC106348189	1.00981e-91	-2.65198	down	0.00766357	-1.2677	down	7.16038e-49	-2.28852	down	1.04873e-72	-2.87161	down	1.9703e-09	-1.9391	down	1.89857e-11	-1.2112	down	[C]	Energy production and conversion	Molecular Function: phosphoenolpyruvate carboxykinase (ATP) activity (GO:0004612);; Molecular Function: ATP binding (GO:0005524);; Biological Process: gluconeogenesis (GO:0006094);;	K01610|0.0e+00|bna:106348189|K01610 phosphoenolpyruvate carboxykinase (ATP) [EC:4.1.1.49] | (RefSeq) phosphoenolpyruvate carboxykinase (ATP)	Glycolysis / Gluconeogenesis (ko00010);; Citrate cycle (TCA cycle) (ko00020);; Pyruvate metabolism (ko00620);; Carbon fixation in photosynthetic organisms (ko00710);; Carbon metabolism (ko01200)	--	--	Phosphoenolpyruvate carboxykinase	Phosphoenolpyruvate carboxykinase (ATP) 2 OS=Arabidopsis thaliana OX=3702 GN=PCK2 PE=1 SV=1	C	Energy production and conversion	phosphoenolpyruvate carboxykinase (ATP) [Brassica napus]
ko01200	Carbon metabolism	BnaA06G0306000ZS	BnaA06G0306000ZS	LOC106348189	1.00981e-91	-2.65198	down	0.00766357	-1.2677	down	7.16038e-49	-2.28852	down	1.04873e-72	-2.87161	down	1.9703e-09	-1.9391	down	1.89857e-11	-1.2112	down	[C]	Energy production and conversion	Molecular Function: phosphoenolpyruvate carboxykinase (ATP) activity (GO:0004612);; Molecular Function: ATP binding (GO:0005524);; Biological Process: gluconeogenesis (GO:0006094);;	K01610|0.0e+00|bna:106348189|K01610 phosphoenolpyruvate carboxykinase (ATP) [EC:4.1.1.49] | (RefSeq) phosphoenolpyruvate carboxykinase (ATP)	Glycolysis / Gluconeogenesis (ko00010);; Citrate cycle (TCA cycle) (ko00020);; Pyruvate metabolism (ko00620);; Carbon fixation in photosynthetic organisms (ko00710);; Carbon metabolism (ko01200)	--	--	Phosphoenolpyruvate carboxykinase	Phosphoenolpyruvate carboxykinase (ATP) 2 OS=Arabidopsis thaliana OX=3702 GN=PCK2 PE=1 SV=1	C	Energy production and conversion	phosphoenolpyruvate carboxykinase (ATP) [Brassica napus]
ko00010	Glycolysis / Gluconeogenesis	BnaA05G0497800ZS	BnaA05G0497800ZS	LOC103870498	7.61872e-10	-1.35934	down	7.86957e-08	-2.92906	down	6.40478e-10	-2.67101	down	5.68461e-08	-1.26303	down	9.04265e-37	-4.0948	down	3.87956e-09	-2.72545	down	--	--	--	K00850|4.3e-34|brp:103868514|K00850 6-phosphofructokinase 1 [EC:2.7.1.11] | (RefSeq) ATP-dependent 6-phosphofructokinase 5, chloroplastic-like	Glycolysis / Gluconeogenesis (ko00010);; Pentose phosphate pathway (ko00030);; Fructose and mannose metabolism (ko00051);; Galactose metabolism (ko00052);; Carbon metabolism (ko01200);; Biosynthesis of amino acids (ko01230);; RNA degradation (ko03018)	--	--	Transcriptional activator	--	S	Function unknown	syncoilin [Brassica rapa]
ko00052	Galactose metabolism	BnaA05G0497800ZS	BnaA05G0497800ZS	LOC103870498	7.61872e-10	-1.35934	down	7.86957e-08	-2.92906	down	6.40478e-10	-2.67101	down	5.68461e-08	-1.26303	down	9.04265e-37	-4.0948	down	3.87956e-09	-2.72545	down	--	--	--	K00850|4.3e-34|brp:103868514|K00850 6-phosphofructokinase 1 [EC:2.7.1.11] | (RefSeq) ATP-dependent 6-phosphofructokinase 5, chloroplastic-like	Glycolysis / Gluconeogenesis (ko00010);; Pentose phosphate pathway (ko00030);; Fructose and mannose metabolism (ko00051);; Galactose metabolism (ko00052);; Carbon metabolism (ko01200);; Biosynthesis of amino acids (ko01230);; RNA degradation (ko03018)	--	--	Transcriptional activator	--	S	Function unknown	syncoilin [Brassica rapa]
ko01200	Carbon metabolism	BnaA05G0497800ZS	BnaA05G0497800ZS	LOC103870498	7.61872e-10	-1.35934	down	7.86957e-08	-2.92906	down	6.40478e-10	-2.67101	down	5.68461e-08	-1.26303	down	9.04265e-37	-4.0948	down	3.87956e-09	-2.72545	down	--	--	--	K00850|4.3e-34|brp:103868514|K00850 6-phosphofructokinase 1 [EC:2.7.1.11] | (RefSeq) ATP-dependent 6-phosphofructokinase 5, chloroplastic-like	Glycolysis / Gluconeogenesis (ko00010);; Pentose phosphate pathway (ko00030);; Fructose and mannose metabolism (ko00051);; Galactose metabolism (ko00052);; Carbon metabolism (ko01200);; Biosynthesis of amino acids (ko01230);; RNA degradation (ko03018)	--	--	Transcriptional activator	--	S	Function unknown	syncoilin [Brassica rapa]
ko01230	Biosynthesis of amino acids	BnaA05G0497800ZS	BnaA05G0497800ZS	LOC103870498	7.61872e-10	-1.35934	down	7.86957e-08	-2.92906	down	6.40478e-10	-2.67101	down	5.68461e-08	-1.26303	down	9.04265e-37	-4.0948	down	3.87956e-09	-2.72545	down	--	--	--	K00850|4.3e-34|brp:103868514|K00850 6-phosphofructokinase 1 [EC:2.7.1.11] | (RefSeq) ATP-dependent 6-phosphofructokinase 5, chloroplastic-like	Glycolysis / Gluconeogenesis (ko00010);; Pentose phosphate pathway (ko00030);; Fructose and mannose metabolism (ko00051);; Galactose metabolism (ko00052);; Carbon metabolism (ko01200);; Biosynthesis of amino acids (ko01230);; RNA degradation (ko03018)	--	--	Transcriptional activator	--	S	Function unknown	syncoilin [Brassica rapa]
ko00280	Valine, leucine and isoleucine degradation	BnaA04G0189100ZS	BnaA04G0189100ZS	--	7.87276e-41	-2.96967	down	0.000137458	-2.00132	down	1.7605e-06	-1.51565	down	3.58148e-12	9.02369	up	1.57931e-10	8.93871	up	1.26198e-12	9.422	up	[I]	Lipid transport and metabolism	Molecular Function: 3-hydroxyisobutyryl-CoA hydrolase activity (GO:0003860);;	K05605|4.6e-201|bna:106446951|K05605 3-hydroxyisobutyryl-CoA hydrolase [EC:3.1.2.4] | (RefSeq) 3-hydroxyisobutyryl-CoA hydrolase 1-like	Valine, leucine and isoleucine degradation (ko00280);; beta-Alanine metabolism (ko00410);; Propanoate metabolism (ko00640);; Carbon metabolism (ko01200)	--	--	Enoyl-CoA hydratase/isomerase	3-hydroxyisobutyryl-CoA hydrolase 1 OS=Arabidopsis thaliana OX=3702 GN=CHY1 PE=1 SV=1	I	Lipid transport and metabolism	BnaA04g17050D [Brassica napus]
ko00640	Propanoate metabolism	BnaA04G0189100ZS	BnaA04G0189100ZS	--	7.87276e-41	-2.96967	down	0.000137458	-2.00132	down	1.7605e-06	-1.51565	down	3.58148e-12	9.02369	up	1.57931e-10	8.93871	up	1.26198e-12	9.422	up	[I]	Lipid transport and metabolism	Molecular Function: 3-hydroxyisobutyryl-CoA hydrolase activity (GO:0003860);;	K05605|4.6e-201|bna:106446951|K05605 3-hydroxyisobutyryl-CoA hydrolase [EC:3.1.2.4] | (RefSeq) 3-hydroxyisobutyryl-CoA hydrolase 1-like	Valine, leucine and isoleucine degradation (ko00280);; beta-Alanine metabolism (ko00410);; Propanoate metabolism (ko00640);; Carbon metabolism (ko01200)	--	--	Enoyl-CoA hydratase/isomerase	3-hydroxyisobutyryl-CoA hydrolase 1 OS=Arabidopsis thaliana OX=3702 GN=CHY1 PE=1 SV=1	I	Lipid transport and metabolism	BnaA04g17050D [Brassica napus]
ko01200	Carbon metabolism	BnaA04G0189100ZS	BnaA04G0189100ZS	--	7.87276e-41	-2.96967	down	0.000137458	-2.00132	down	1.7605e-06	-1.51565	down	3.58148e-12	9.02369	up	1.57931e-10	8.93871	up	1.26198e-12	9.422	up	[I]	Lipid transport and metabolism	Molecular Function: 3-hydroxyisobutyryl-CoA hydrolase activity (GO:0003860);;	K05605|4.6e-201|bna:106446951|K05605 3-hydroxyisobutyryl-CoA hydrolase [EC:3.1.2.4] | (RefSeq) 3-hydroxyisobutyryl-CoA hydrolase 1-like	Valine, leucine and isoleucine degradation (ko00280);; beta-Alanine metabolism (ko00410);; Propanoate metabolism (ko00640);; Carbon metabolism (ko01200)	--	--	Enoyl-CoA hydratase/isomerase	3-hydroxyisobutyryl-CoA hydrolase 1 OS=Arabidopsis thaliana OX=3702 GN=CHY1 PE=1 SV=1	I	Lipid transport and metabolism	BnaA04g17050D [Brassica napus]
ko00010	Glycolysis / Gluconeogenesis	BnaA03G0540000ZS	BnaA03G0540000ZS	--	2.00925e-27	-3.52041	down	0.000336889	-2.25734	down	9.3046e-05	-6.32739	down	2.89812e-36	-3.81445	down	3.74722e-14	-3.04313	down	5.82807e-07	-4.77648	down	[C]	Energy production and conversion	Molecular Function: oxidoreductase activity (GO:0016491);;	K00128|1.7e-63|bna:106402141|K00128 aldehyde dehydrogenase (NAD+) [EC:1.2.1.3] | (RefSeq) aldehyde dehydrogenase family 2 member B4, mitochondrial-like	Glycolysis / Gluconeogenesis (ko00010);; Ascorbate and aldarate metabolism (ko00053);; Fatty acid degradation (ko00071);; Valine, leucine and isoleucine degradation (ko00280);; Lysine degradation (ko00310);; Arginine and proline metabolism (ko00330);; Histidine metabolism (ko00340);; Tryptophan metabolism (ko00380);; beta-Alanine metabolism (ko00410);; Glycerolipid metabolism (ko00561);; Pyruvate…	[C]	Energy production and conversion	Aldehyde dehydrogenase family	Aldehyde dehydrogenase family 2 member B4, mitochondrial OS=Arabidopsis thaliana OX=3702 GN=ALDH2B4 PE=1 SV=1	C	Energy production and conversion	BnaA03g50730D [Brassica napus]
ko00071	Fatty acid degradation	BnaA03G0540000ZS	BnaA03G0540000ZS	--	2.00925e-27	-3.52041	down	0.000336889	-2.25734	down	9.3046e-05	-6.32739	down	2.89812e-36	-3.81445	down	3.74722e-14	-3.04313	down	5.82807e-07	-4.77648	down	[C]	Energy production and conversion	Molecular Function: oxidoreductase activity (GO:0016491);;	K00128|1.7e-63|bna:106402141|K00128 aldehyde dehydrogenase (NAD+) [EC:1.2.1.3] | (RefSeq) aldehyde dehydrogenase family 2 member B4, mitochondrial-like	Glycolysis / Gluconeogenesis (ko00010);; Ascorbate and aldarate metabolism (ko00053);; Fatty acid degradation (ko00071);; Valine, leucine and isoleucine degradation (ko00280);; Lysine degradation (ko00310);; Arginine and proline metabolism (ko00330);; Histidine metabolism (ko00340);; Tryptophan metabolism (ko00380);; beta-Alanine metabolism (ko00410);; Glycerolipid metabolism (ko00561);; Pyruvate…	[C]	Energy production and conversion	Aldehyde dehydrogenase family	Aldehyde dehydrogenase family 2 member B4, mitochondrial OS=Arabidopsis thaliana OX=3702 GN=ALDH2B4 PE=1 SV=1	C	Energy production and conversion	BnaA03g50730D [Brassica napus]
ko00280	Valine, leucine and isoleucine degradation	BnaA03G0540000ZS	BnaA03G0540000ZS	--	2.00925e-27	-3.52041	down	0.000336889	-2.25734	down	9.3046e-05	-6.32739	down	2.89812e-36	-3.81445	down	3.74722e-14	-3.04313	down	5.82807e-07	-4.77648	down	[C]	Energy production and conversion	Molecular Function: oxidoreductase activity (GO:0016491);;	K00128|1.7e-63|bna:106402141|K00128 aldehyde dehydrogenase (NAD+) [EC:1.2.1.3] | (RefSeq) aldehyde dehydrogenase family 2 member B4, mitochondrial-like	Glycolysis / Gluconeogenesis (ko00010);; Ascorbate and aldarate metabolism (ko00053);; Fatty acid degradation (ko00071);; Valine, leucine and isoleucine degradation (ko00280);; Lysine degradation (ko00310);; Arginine and proline metabolism (ko00330);; Histidine metabolism (ko00340);; Tryptophan metabolism (ko00380);; beta-Alanine metabolism (ko00410);; Glycerolipid metabolism (ko00561);; Pyruvate…	[C]	Energy production and conversion	Aldehyde dehydrogenase family	Aldehyde dehydrogenase family 2 member B4, mitochondrial OS=Arabidopsis thaliana OX=3702 GN=ALDH2B4 PE=1 SV=1	C	Energy production and conversion	BnaA03g50730D [Brassica napus]
ko00330	Arginine and proline metabolism	BnaA03G0540000ZS	BnaA03G0540000ZS	--	2.00925e-27	-3.52041	down	0.000336889	-2.25734	down	9.3046e-05	-6.32739	down	2.89812e-36	-3.81445	down	3.74722e-14	-3.04313	down	5.82807e-07	-4.77648	down	[C]	Energy production and conversion	Molecular Function: oxidoreductase activity (GO:0016491);;	K00128|1.7e-63|bna:106402141|K00128 aldehyde dehydrogenase (NAD+) [EC:1.2.1.3] | (RefSeq) aldehyde dehydrogenase family 2 member B4, mitochondrial-like	Glycolysis / Gluconeogenesis (ko00010);; Ascorbate and aldarate metabolism (ko00053);; Fatty acid degradation (ko00071);; Valine, leucine and isoleucine degradation (ko00280);; Lysine degradation (ko00310);; Arginine and proline metabolism (ko00330);; Histidine metabolism (ko00340);; Tryptophan metabolism (ko00380);; beta-Alanine metabolism (ko00410);; Glycerolipid metabolism (ko00561);; Pyruvate…	[C]	Energy production and conversion	Aldehyde dehydrogenase family	Aldehyde dehydrogenase family 2 member B4, mitochondrial OS=Arabidopsis thaliana OX=3702 GN=ALDH2B4 PE=1 SV=1	C	Energy production and conversion	BnaA03g50730D [Brassica napus]
ko00340	Histidine metabolism	BnaA03G0540000ZS	BnaA03G0540000ZS	--	2.00925e-27	-3.52041	down	0.000336889	-2.25734	down	9.3046e-05	-6.32739	down	2.89812e-36	-3.81445	down	3.74722e-14	-3.04313	down	5.82807e-07	-4.77648	down	[C]	Energy production and conversion	Molecular Function: oxidoreductase activity (GO:0016491);;	K00128|1.7e-63|bna:106402141|K00128 aldehyde dehydrogenase (NAD+) [EC:1.2.1.3] | (RefSeq) aldehyde dehydrogenase family 2 member B4, mitochondrial-like	Glycolysis / Gluconeogenesis (ko00010);; Ascorbate and aldarate metabolism (ko00053);; Fatty acid degradation (ko00071);; Valine, leucine and isoleucine degradation (ko00280);; Lysine degradation (ko00310);; Arginine and proline metabolism (ko00330);; Histidine metabolism (ko00340);; Tryptophan metabolism (ko00380);; beta-Alanine metabolism (ko00410);; Glycerolipid metabolism (ko00561);; Pyruvate…	[C]	Energy production and conversion	Aldehyde dehydrogenase family	Aldehyde dehydrogenase family 2 member B4, mitochondrial OS=Arabidopsis thaliana OX=3702 GN=ALDH2B4 PE=1 SV=1	C	Energy production and conversion	BnaA03g50730D [Brassica napus]
ko00380	Tryptophan metabolism	BnaA03G0540000ZS	BnaA03G0540000ZS	--	2.00925e-27	-3.52041	down	0.000336889	-2.25734	down	9.3046e-05	-6.32739	down	2.89812e-36	-3.81445	down	3.74722e-14	-3.04313	down	5.82807e-07	-4.77648	down	[C]	Energy production and conversion	Molecular Function: oxidoreductase activity (GO:0016491);;	K00128|1.7e-63|bna:106402141|K00128 aldehyde dehydrogenase (NAD+) [EC:1.2.1.3] | (RefSeq) aldehyde dehydrogenase family 2 member B4, mitochondrial-like	Glycolysis / Gluconeogenesis (ko00010);; Ascorbate and aldarate metabolism (ko00053);; Fatty acid degradation (ko00071);; Valine, leucine and isoleucine degradation (ko00280);; Lysine degradation (ko00310);; Arginine and proline metabolism (ko00330);; Histidine metabolism (ko00340);; Tryptophan metabolism (ko00380);; beta-Alanine metabolism (ko00410);; Glycerolipid metabolism (ko00561);; Pyruvate…	[C]	Energy production and conversion	Aldehyde dehydrogenase family	Aldehyde dehydrogenase family 2 member B4, mitochondrial OS=Arabidopsis thaliana OX=3702 GN=ALDH2B4 PE=1 SV=1	C	Energy production and conversion	BnaA03g50730D [Brassica napus]
ko00620	Pyruvate metabolism	BnaA03G0540000ZS	BnaA03G0540000ZS	--	2.00925e-27	-3.52041	down	0.000336889	-2.25734	down	9.3046e-05	-6.32739	down	2.89812e-36	-3.81445	down	3.74722e-14	-3.04313	down	5.82807e-07	-4.77648	down	[C]	Energy production and conversion	Molecular Function: oxidoreductase activity (GO:0016491);;	K00128|1.7e-63|bna:106402141|K00128 aldehyde dehydrogenase (NAD+) [EC:1.2.1.3] | (RefSeq) aldehyde dehydrogenase family 2 member B4, mitochondrial-like	Glycolysis / Gluconeogenesis (ko00010);; Ascorbate and aldarate metabolism (ko00053);; Fatty acid degradation (ko00071);; Valine, leucine and isoleucine degradation (ko00280);; Lysine degradation (ko00310);; Arginine and proline metabolism (ko00330);; Histidine metabolism (ko00340);; Tryptophan metabolism (ko00380);; beta-Alanine metabolism (ko00410);; Glycerolipid metabolism (ko00561);; Pyruvate…	[C]	Energy production and conversion	Aldehyde dehydrogenase family	Aldehyde dehydrogenase family 2 member B4, mitochondrial OS=Arabidopsis thaliana OX=3702 GN=ALDH2B4 PE=1 SV=1	C	Energy production and conversion	BnaA03g50730D [Brassica napus]
ko00903	Limonene and pinene degradation	BnaA03G0540000ZS	BnaA03G0540000ZS	--	2.00925e-27	-3.52041	down	0.000336889	-2.25734	down	9.3046e-05	-6.32739	down	2.89812e-36	-3.81445	down	3.74722e-14	-3.04313	down	5.82807e-07	-4.77648	down	[C]	Energy production and conversion	Molecular Function: oxidoreductase activity (GO:0016491);;	K00128|1.7e-63|bna:106402141|K00128 aldehyde dehydrogenase (NAD+) [EC:1.2.1.3] | (RefSeq) aldehyde dehydrogenase family 2 member B4, mitochondrial-like	Glycolysis / Gluconeogenesis (ko00010);; Ascorbate and aldarate metabolism (ko00053);; Fatty acid degradation (ko00071);; Valine, leucine and isoleucine degradation (ko00280);; Lysine degradation (ko00310);; Arginine and proline metabolism (ko00330);; Histidine metabolism (ko00340);; Tryptophan metabolism (ko00380);; beta-Alanine metabolism (ko00410);; Glycerolipid metabolism (ko00561);; Pyruvate…	[C]	Energy production and conversion	Aldehyde dehydrogenase family	Aldehyde dehydrogenase family 2 member B4, mitochondrial OS=Arabidopsis thaliana OX=3702 GN=ALDH2B4 PE=1 SV=1	C	Energy production and conversion	BnaA03g50730D [Brassica napus]
ko00330	Arginine and proline metabolism	BnaA03G0535300ZS	BnaA03G0535300ZS	--	1.64232e-21	-11.7394	down	2.16524e-18	-11.1296	down	0.000277874	-7.04372	down	5.59187e-21	-11.6469	down	1.2957e-21	-11.9127	down	0.000140486	-7.37824	down	[JO]	Translation, ribosomal structure and biogenesis;; Posttranslational modification, protein turnover, chaperones	Cellular Component: integral component of membrane (GO:0016021);; Molecular Function: oxidoreductase activity (GO:0016491);;	K00472|5.2e-33|bna:106347086|K00472 prolyl 4-hydroxylase [EC:1.14.11.2] | (RefSeq) probable prolyl 4-hydroxylase 3	Arginine and proline metabolism (ko00330)	[E]	Amino acid transport and metabolism	2OG-Fe(II) oxygenase superfamily	Probable prolyl 4-hydroxylase 3 OS=Arabidopsis thaliana OX=3702 GN=P4H3 PE=2 SV=1	S	Function unknown	BnaA08g04730D [Brassica napus]
ko00520	Amino sugar and nucleotide sugar metabolism	BnaA03G0517700ZS	BnaA03G0517700ZS	LOC106444729	6.60696e-08	-2.20769	down	8.3038e-05	-2.38205	down	3.34416e-05	-2.25895	down	0.000148874	-1.80775	down	4.12179e-05	-2.10041	down	2.44518e-07	-2.44232	down	--	--	--	K13379|4.6e-19|csv:101219143|K13379 reversibly glycosylated polypeptide / UDP-arabinopyranose mutase [EC:2.4.1.- 5.4.99.30] | (RefSeq) probable UDP-arabinopyranose mutase 5 isoform X2	Amino sugar and nucleotide sugar metabolism (ko00520)	--	--	--	--	S	Function unknown	uncharacterized protein LOC106444729 [Brassica napus]
ko00670	One carbon pool by folate	BnaA03G0327600ZS	BnaA03G0327600ZS	LOC106353085	1.12474e-44	-1.81806	down	2.0218e-25	-2.16821	down	4.54289e-18	-1.58616	down	2.67441e-26	-1.56403	down	6.88364e-47	-2.25903	down	2.15365e-37	-2.00997	down	[H]	Coenzyme transport and metabolism	Molecular Function: methylenetetrahydrofolate dehydrogenase (NADP+) activity (GO:0004488);;	K00288|1.1e-82|qsu:112008097|K00288 methylenetetrahydrofolate dehydrogenase (NADP+) / methenyltetrahydrofolate cyclohydrolase / formyltetrahydrofolate synthetase [EC:1.5.1.5 3.5.4.9 6.3.4.3] | (RefSeq) C-1-tetrahydrofolate synthase, cytoplasmic-like	One carbon pool by folate (ko00670)	[H]	Coenzyme transport and metabolism	Tetrahydrofolate dehydrogenase/cyclohydrolase, NAD(P)-binding domain	Bifunctional protein FolD 2 OS=Arabidopsis thaliana OX=3702 GN=FOLD2 PE=2 SV=1	H	Coenzyme transport and metabolism	bifunctional protein FolD 2 [Brassica napus]
ko00520	Amino sugar and nucleotide sugar metabolism	BnaA03G0194300ZS	BnaA03G0194300ZS	--	4.0888e-70	-2.25789	down	3.58439e-16	-5.22156	down	1.47328e-67	-4.85944	down	8.49148e-38	-1.75853	down	1.00029e-18	-5.53131	down	3.26385e-100	-5.23002	down	[JM]	Translation, ribosomal structure and biogenesis;; Cell wall/membrane/envelope biogenesis	Biological Process: biosynthetic process (GO:0009058);; Molecular Function: nucleotidyltransferase activity (GO:0016779);;	K00966|5.2e-205|bna:106438071|K00966 mannose-1-phosphate guanylyltransferase [EC:2.7.7.13] | (RefSeq) mannose-1-phosphate guanylyltransferase 1-like	Fructose and mannose metabolism (ko00051);; Amino sugar and nucleotide sugar metabolism (ko00520)	[M]	Cell wall/membrane/envelope biogenesis	Nucleotidyl transferase	Mannose-1-phosphate guanylyltransferase 1 OS=Arabidopsis thaliana OX=3702 GN=CYT1 PE=1 SV=1	M	Cell wall/membrane/envelope biogenesis	BnaA03g18750D [Brassica napus]
ko00940	Phenylpropanoid biosynthesis	BnaA03G0127100ZS	BnaA03G0127100ZS	LOC103857055	1.62387e-09	-1.27606	down	2.55286e-12	-2.55913	down	1.25704e-22	-3.17506	down	6.47792e-22	-2.05739	down	0.00108159	-1.39779	down	1.96551e-09	-2.26607	down	[H]	Coenzyme transport and metabolism	Molecular Function: O-methyltransferase activity (GO:0008171);; Biological Process: methylation (GO:0032259);; Molecular Function: protein dimerization activity (GO:0046983);;	K13066|6.3e-210|bna:106437143|K13066 caffeic acid 3-O-methyltransferase [EC:2.1.1.68] | (RefSeq) flavone 3'-O-methyltransferase 1	Phenylpropanoid biosynthesis (ko00940)	[R]	General function prediction only	O-methyltransferase domain	Flavone 3'-O-methyltransferase 1 OS=Arabidopsis thaliana OX=3702 GN=OMT1 PE=1 SV=1	S	Function unknown	flavone 3'-O-methyltransferase 1 [Brassica rapa]
ko00460	Cyanoamino acid metabolism	BnaA03G0105500ZS	BnaA03G0105500ZS	LOC106435908	2.16157e-66	-2.46891	down	6.60963e-12	-1.77766	down	2.47915e-15	-2.05718	down	6.73073e-31	-1.87561	down	4.6361e-05	-1.05928	down	3.76338e-17	-2.01374	down	[G]	Carbohydrate transport and metabolism	Molecular Function: hydrolase activity, hydrolyzing O-glycosyl compounds (GO:0004553);; Biological Process: carbohydrate metabolic process (GO:0005975);;	K01188|3.0e-258|bna:106435893|K01188 beta-glucosidase [EC:3.2.1.21] | (RefSeq) beta-glucosidase 3-like	Cyanoamino acid metabolism (ko00460);; Starch and sucrose metabolism (ko00500);; Phenylpropanoid biosynthesis (ko00940)	[G]	Carbohydrate transport and metabolism	Glycosyl hydrolase family 1	Beta-glucosidase 3 OS=Arabidopsis thaliana OX=3702 GN=BGLU3 PE=3 SV=2	G	Carbohydrate transport and metabolism	beta-glucosidase 3-like isoform X1 [Brassica napus]
ko00500	Starch and sucrose metabolism	BnaA03G0105500ZS	BnaA03G0105500ZS	LOC106435908	2.16157e-66	-2.46891	down	6.60963e-12	-1.77766	down	2.47915e-15	-2.05718	down	6.73073e-31	-1.87561	down	4.6361e-05	-1.05928	down	3.76338e-17	-2.01374	down	[G]	Carbohydrate transport and metabolism	Molecular Function: hydrolase activity, hydrolyzing O-glycosyl compounds (GO:0004553);; Biological Process: carbohydrate metabolic process (GO:0005975);;	K01188|3.0e-258|bna:106435893|K01188 beta-glucosidase [EC:3.2.1.21] | (RefSeq) beta-glucosidase 3-like	Cyanoamino acid metabolism (ko00460);; Starch and sucrose metabolism (ko00500);; Phenylpropanoid biosynthesis (ko00940)	[G]	Carbohydrate transport and metabolism	Glycosyl hydrolase family 1	Beta-glucosidase 3 OS=Arabidopsis thaliana OX=3702 GN=BGLU3 PE=3 SV=2	G	Carbohydrate transport and metabolism	beta-glucosidase 3-like isoform X1 [Brassica napus]
ko00940	Phenylpropanoid biosynthesis	BnaA03G0105500ZS	BnaA03G0105500ZS	LOC106435908	2.16157e-66	-2.46891	down	6.60963e-12	-1.77766	down	2.47915e-15	-2.05718	down	6.73073e-31	-1.87561	down	4.6361e-05	-1.05928	down	3.76338e-17	-2.01374	down	[G]	Carbohydrate transport and metabolism	Molecular Function: hydrolase activity, hydrolyzing O-glycosyl compounds (GO:0004553);; Biological Process: carbohydrate metabolic process (GO:0005975);;	K01188|3.0e-258|bna:106435893|K01188 beta-glucosidase [EC:3.2.1.21] | (RefSeq) beta-glucosidase 3-like	Cyanoamino acid metabolism (ko00460);; Starch and sucrose metabolism (ko00500);; Phenylpropanoid biosynthesis (ko00940)	[G]	Carbohydrate transport and metabolism	Glycosyl hydrolase family 1	Beta-glucosidase 3 OS=Arabidopsis thaliana OX=3702 GN=BGLU3 PE=3 SV=2	G	Carbohydrate transport and metabolism	beta-glucosidase 3-like isoform X1 [Brassica napus]
ko00260	Glycine, serine and threonine metabolism	BnaA02G0396500ZS	BnaA02G0396500ZS	--	2.41216e-26	-3.41791	down	0.0016593	-1.51775	down	2.87844e-05	-1.99169	down	2.02602e-24	-3.44946	down	1.05275e-06	-1.75006	down	2.64178e-07	-2.45886	down	--	--	Molecular Function: molecular_function (GO:0003674);; Molecular Function: catalytic activity (GO:0003824);; Molecular Function: L-threonine ammonia-lyase activity (GO:0004794);; Molecular Function: binding (GO:0005488);; Molecular Function: protein binding (GO:0005515);; Cellular Component: cellular_component (GO:0005575);; Cellular Component: intracellular (GO:0005622);; Cellular Component: obso…	K01754|1.3e-15|bna:106349704|K01754 threonine dehydratase [EC:4.3.1.19] | (RefSeq) threonine dehydratase biosynthetic, chloroplastic	Glycine, serine and threonine metabolism (ko00260);; Valine, leucine and isoleucine biosynthesis (ko00290);; Carbon metabolism (ko01200);; Biosynthesis of amino acids (ko01230)	[E]	Amino acid transport and metabolism	C-terminal regulatory domain of Threonine dehydratase	Threonine dehydratase biosynthetic, chloroplastic OS=Arabidopsis thaliana OX=3702 GN=OMR1 PE=1 SV=1	E	Amino acid transport and metabolism	hypothetical protein BRARA_F01751 [Brassica rapa]
ko00290	Valine, leucine and isoleucine biosynthesis	BnaA02G0396500ZS	BnaA02G0396500ZS	--	2.41216e-26	-3.41791	down	0.0016593	-1.51775	down	2.87844e-05	-1.99169	down	2.02602e-24	-3.44946	down	1.05275e-06	-1.75006	down	2.64178e-07	-2.45886	down	--	--	Molecular Function: molecular_function (GO:0003674);; Molecular Function: catalytic activity (GO:0003824);; Molecular Function: L-threonine ammonia-lyase activity (GO:0004794);; Molecular Function: binding (GO:0005488);; Molecular Function: protein binding (GO:0005515);; Cellular Component: cellular_component (GO:0005575);; Cellular Component: intracellular (GO:0005622);; Cellular Component: obso…	K01754|1.3e-15|bna:106349704|K01754 threonine dehydratase [EC:4.3.1.19] | (RefSeq) threonine dehydratase biosynthetic, chloroplastic	Glycine, serine and threonine metabolism (ko00260);; Valine, leucine and isoleucine biosynthesis (ko00290);; Carbon metabolism (ko01200);; Biosynthesis of amino acids (ko01230)	[E]	Amino acid transport and metabolism	C-terminal regulatory domain of Threonine dehydratase	Threonine dehydratase biosynthetic, chloroplastic OS=Arabidopsis thaliana OX=3702 GN=OMR1 PE=1 SV=1	E	Amino acid transport and metabolism	hypothetical protein BRARA_F01751 [Brassica rapa]
ko01200	Carbon metabolism	BnaA02G0396500ZS	BnaA02G0396500ZS	--	2.41216e-26	-3.41791	down	0.0016593	-1.51775	down	2.87844e-05	-1.99169	down	2.02602e-24	-3.44946	down	1.05275e-06	-1.75006	down	2.64178e-07	-2.45886	down	--	--	Molecular Function: molecular_function (GO:0003674);; Molecular Function: catalytic activity (GO:0003824);; Molecular Function: L-threonine ammonia-lyase activity (GO:0004794);; Molecular Function: binding (GO:0005488);; Molecular Function: protein binding (GO:0005515);; Cellular Component: cellular_component (GO:0005575);; Cellular Component: intracellular (GO:0005622);; Cellular Component: obso…	K01754|1.3e-15|bna:106349704|K01754 threonine dehydratase [EC:4.3.1.19] | (RefSeq) threonine dehydratase biosynthetic, chloroplastic	Glycine, serine and threonine metabolism (ko00260);; Valine, leucine and isoleucine biosynthesis (ko00290);; Carbon metabolism (ko01200);; Biosynthesis of amino acids (ko01230)	[E]	Amino acid transport and metabolism	C-terminal regulatory domain of Threonine dehydratase	Threonine dehydratase biosynthetic, chloroplastic OS=Arabidopsis thaliana OX=3702 GN=OMR1 PE=1 SV=1	E	Amino acid transport and metabolism	hypothetical protein BRARA_F01751 [Brassica rapa]
ko01230	Biosynthesis of amino acids	BnaA02G0396500ZS	BnaA02G0396500ZS	--	2.41216e-26	-3.41791	down	0.0016593	-1.51775	down	2.87844e-05	-1.99169	down	2.02602e-24	-3.44946	down	1.05275e-06	-1.75006	down	2.64178e-07	-2.45886	down	--	--	Molecular Function: molecular_function (GO:0003674);; Molecular Function: catalytic activity (GO:0003824);; Molecular Function: L-threonine ammonia-lyase activity (GO:0004794);; Molecular Function: binding (GO:0005488);; Molecular Function: protein binding (GO:0005515);; Cellular Component: cellular_component (GO:0005575);; Cellular Component: intracellular (GO:0005622);; Cellular Component: obso…	K01754|1.3e-15|bna:106349704|K01754 threonine dehydratase [EC:4.3.1.19] | (RefSeq) threonine dehydratase biosynthetic, chloroplastic	Glycine, serine and threonine metabolism (ko00260);; Valine, leucine and isoleucine biosynthesis (ko00290);; Carbon metabolism (ko01200);; Biosynthesis of amino acids (ko01230)	[E]	Amino acid transport and metabolism	C-terminal regulatory domain of Threonine dehydratase	Threonine dehydratase biosynthetic, chloroplastic OS=Arabidopsis thaliana OX=3702 GN=OMR1 PE=1 SV=1	E	Amino acid transport and metabolism	hypothetical protein BRARA_F01751 [Brassica rapa]
ko00520	Amino sugar and nucleotide sugar metabolism	BnaA02G0263700ZS	BnaA02G0263700ZS	LOC106390557	2.19307e-08	-2.04853	down	1.33266e-25	-5.25898	down	4.29667e-07	-2.25224	down	1.54904e-11	-2.27246	down	2.73733e-16	-3.91558	down	2.48755e-15	-3.03317	down	[M]	Cell wall/membrane/envelope biogenesis	Molecular Function: catalytic activity (GO:0003824);; Cellular Component: integral component of membrane (GO:0016021);;	K08679|4.0e-248|bna:106390557|K08679 UDP-glucuronate 4-epimerase [EC:5.1.3.6] | (RefSeq) UDP-glucuronate 4-epimerase 5	Amino sugar and nucleotide sugar metabolism (ko00520)	[M]	Cell wall/membrane/envelope biogenesis	NAD dependent epimerase/dehydratase family	UDP-glucuronate 4-epimerase 5 OS=Arabidopsis thaliana OX=3702 GN=GAE5 PE=2 SV=1	M	Cell wall/membrane/envelope biogenesis	UDP-glucuronate 4-epimerase 5 [Brassica napus]
ko00040	Pentose and glucuronate interconversions	BnaA02G0033400ZS	BnaA02G0033400ZS	--	2.80023e-45	4.51321	up	1.34169e-05	2.19842	up	2.71582e-27	3.27081	up	4.8348e-22	2.44642	up	3.25252e-23	4.13932	up	0.00147388	6.53469	up	[GI]	Carbohydrate transport and metabolism;; Lipid transport and metabolism	Molecular Function: enzyme inhibitor activity (GO:0004857);; Molecular Function: pectinesterase activity (GO:0030599);; Biological Process: cell wall modification (GO:0042545);; Molecular Function: aspartyl esterase activity (GO:0045330);; Biological Process: pectin catabolic process (GO:0045490);;	K01051|2.9e-78|han:110935443|K01051 pectinesterase [EC:3.1.1.11] | (RefSeq) pectinesterase-like	Pentose and glucuronate interconversions (ko00040)	--	--	Pectinesterase	Probable pectinesterase/pectinesterase inhibitor 51 OS=Arabidopsis thaliana OX=3702 GN=PME51 PE=2 SV=1	G	Carbohydrate transport and metabolism	unnamed protein product [Brassica rapa]
ko00010	Glycolysis / Gluconeogenesis	BnaA01G0330600ZS	BnaA01G0330600ZS	LOC106347294	1.19153e-13	3.31433	up	0.000168578	2.95818	up	6.418e-10	2.8313	up	0.000250915	1.29447	up	4.07238e-09	2.59984	up	1.59267e-10	3.20571	up	[G]	Carbohydrate transport and metabolism	Molecular Function: aldose 1-epimerase activity (GO:0004034);; Biological Process: hexose metabolic process (GO:0019318);; Molecular Function: carbohydrate binding (GO:0030246);;	K01785|5.4e-203|bna:106347294|K01785 aldose 1-epimerase [EC:5.1.3.3] | (RefSeq) aldose 1-epimerase-like	Glycolysis / Gluconeogenesis (ko00010);; Galactose metabolism (ko00052)	[G]	Carbohydrate transport and metabolism	Aldose 1-epimerase	--	G	Carbohydrate transport and metabolism	aldose 1-epimerase-like [Brassica napus]
ko00052	Galactose metabolism	BnaA01G0330600ZS	BnaA01G0330600ZS	LOC106347294	1.19153e-13	3.31433	up	0.000168578	2.95818	up	6.418e-10	2.8313	up	0.000250915	1.29447	up	4.07238e-09	2.59984	up	1.59267e-10	3.20571	up	[G]	Carbohydrate transport and metabolism	Molecular Function: aldose 1-epimerase activity (GO:0004034);; Biological Process: hexose metabolic process (GO:0019318);; Molecular Function: carbohydrate binding (GO:0030246);;	K01785|5.4e-203|bna:106347294|K01785 aldose 1-epimerase [EC:5.1.3.3] | (RefSeq) aldose 1-epimerase-like	Glycolysis / Gluconeogenesis (ko00010);; Galactose metabolism (ko00052)	[G]	Carbohydrate transport and metabolism	Aldose 1-epimerase	--	G	Carbohydrate transport and metabolism	aldose 1-epimerase-like [Brassica napus]

## Sheet: TableS3-Sensi-pathway39_metabol
Table S3.	Details of the candidate DAMs involved in the 39 late-seeding-sensitive pathways.
#pathway_id	pathway_name	metabolite	T1V3_vs_T1V1_log2FC	T1V3_vs_T1V1_Pvalue	T1V3_vs_T1V1_VIP	T1V3_vs_T1V1_(FC_1_Pvalue_0.05_VIP_1)_regulated	T2V4_vs_T2V1_log2FC	T2V4_vs_T2V1_Pvalue	T2V4_vs_T2V1_VIP	T2V4_vs_T2V1_(FC_1_Pvalue_0.05_VIP_1)_regulated	T2V3_vs_T2V1_log2FC	T2V3_vs_T2V1_Pvalue	T2V3_vs_T2V1_VIP	T2V3_vs_T2V1_(FC_1_Pvalue_0.05_VIP_1)_regulated	T1V4_vs_T1V1_log2FC	T1V4_vs_T1V1_Pvalue	T1V4_vs_T1V1_VIP	T1V4_vs_T1V1_(FC_1_Pvalue_0.05_VIP_1)_regulated	T3V4_vs_T3V1_log2FC	T3V4_vs_T3V1_Pvalue	T3V4_vs_T3V1_VIP	T3V4_vs_T3V1_(FC_1_Pvalue_0.05_VIP_1)_regulated	T3V3_vs_T3V1_log2FC	T3V3_vs_T3V1_Pvalue	T3V3_vs_T3V1_VIP	T3V3_vs_T3V1_(FC_1_Pvalue_0.05_VIP_1)_regulated	Mass Error (ppm)	Formula	m/z	Retention time (min)	KEGG_annotation	KEGG_pathway_annotation	LM_ID(lipidmaps)	CATEGORY(lipidmaps)	MAIN_CLASS(lipidmaps)	SUB_CLASS	HMDB_ID	CAS	kingdom(HMDB)	super_class(HMDB)	HMDB_taxonomy	sub_class(HMDB)
ko02010	ABC transporters	Aldotetraouronic acid	-0.330727	0.0281984	1.16425	down	-0.639116	0.0117074	1.1378	down	-0.739508	0.00235761	1.24433	down	0.207928	0.0115773	1.15549	up	-0.396204	0.00145504	1.32427	down	0.401934	0.00471988	1.21212	up	1.63376	C22H36O19	639.155	2.29633	C20573	ABC transporters(ko02010)	--	--	--	--	--	--	--	--	--	--
ko02010	ABC transporters	Cellobiose	1.54968	0.000426224	1.2755	up	1.19307	4.15182e-05	1.16453	up	2.29521	0.000411709	1.29345	up	0.387545	0.000636335	1.24719	up	0.202811	0.0107771	1.30566	up	-0.585909	2.87997e-05	1.24113	down	2.20374	C12H22O11	381.08	0.626717	C00185	Starch and sucrose metabolism(ko00500);;Metabolic pathways(ko01100);;ABC transporters(ko02010);;Phosphotransferase system (PTS)(ko02060)	--	--	--	--	HMDB0000055	528-50-7	Organic compounds	Organic oxygen compounds	Organooxygen compounds	Carbohydrates and carbohydrate conjugates
ko02010	ABC transporters	Deoxyuridine	-1.594	0.00114961	1.25642	down	1.66369	0.00513269	1.13947	up	0.624619	0.0345256	1.19591	up	-1.20477	0.00370062	1.21393	down	-1.10738	0.000292405	1.34845	down	-1.31758	0.00233055	1.24052	down	-18.8518	C9H12N2O5	455.133	4.84355	C00526	Pyrimidine metabolism(ko00240);;Metabolic pathways(ko01100);;Nucleotide metabolism(ko01232);;ABC transporters(ko02010)	--	--	--	--	HMDB0000012	951-78-0	Organic compounds	Nucleosides, nucleotides, and analogues	Pyrimidine nucleosides	Pyrimidine 2'-deoxyribonucleosides
ko02010	ABC transporters	Inosine	3.58481	0.000175276	1.26431	up	8.59596	0.003766	1.1591	up	2.68982	0.00134823	1.27816	up	6.74545	0.00167999	1.26351	up	4.52049	0.00287952	1.33098	up	-0.760299	0.0244543	1.12619	down	7.2645	C10H12N4O5	267.075	4.32295	C00294	Purine metabolism(ko00230);;Metabolic pathways(ko01100);;Nucleotide metabolism(ko01232);;ABC transporters(ko02010)	--	--	--	--	HMDB0000195	58-63-9	Organic compounds	Nucleosides, nucleotides, and analogues	Purine nucleosides	--
ko02010	ABC transporters	Maltotriose	-1.15788	0.0116216	1.24449	down	-2.37427	0.00251642	1.14918	down	-0.943866	0.00937321	1.2043	down	-2.50452	0.00509295	1.24379	down	-0.671574	0.0498865	1.18222	down	-0.947614	0.00283948	1.21448	down	8.59747	C18H32O16	1067.36	4.22283	C01835	ABC transporters(ko02010);;Carbohydrate digestion and absorption(ko04973)	--	--	--	--	HMDB0001262	1109-28-0	Organic compounds	Organic oxygen compounds	Organooxygen compounds	Carbohydrates and carbohydrate conjugates
ko02010	ABC transporters	Mannopine	2.65699	0.00118258	1.26299	up	1.28854	0.0159823	1.12356	up	2.77526	0.00582076	1.26964	up	3.65384	0.00373053	1.25824	up	1.40924	0.0411804	1.22946	up	1.82273	0.0207993	1.14718	up	-1.61347	C11H22N2O8	345.107	4.03048	C16692	ABC transporters(ko02010)	--	--	--	--	--	--	--	--	--	--
ko02010	ABC transporters	Sucrose	2.57159	0.000613208	1.27452	up	1.61357	1.47589e-05	1.16592	up	1.84837	7.01959e-06	1.29265	up	2.89835	0.000779096	1.26585	up	0.426914	0.000286921	1.33189	up	1.02944	2.15859e-05	1.24214	up	-0.959416	C12H22O11	341.109	4.28718	C00089	Galactose metabolism(ko00052);;Starch and sucrose metabolism(ko00500);;Metabolic pathways(ko01100);;Biosynthesis of secondary metabolites(ko01110);;ABC transporters(ko02010);;Phosphotransferase system (PTS)(ko02060);;Taste transduction(ko04742);;Carbohydrate digestion and absorption(ko04973)	--	--	--	--	HMDB0000258	57-50-1	Organic compounds	Organic oxygen compounds	Organooxygen compounds	Carbohydrates and carbohydrate conjugates
ko02010	ABC transporters	alpha-1,5-L-Arabinobiose	5.58501	0.000689866	1.27509	up	30.0876	0.00470217	1.15703	up	4.6058	0.00488273	1.28161	up	8.09013	0.000681154	1.26618	up	3.93219	0.00845889	1.30846	up	4.89296	0.00883099	1.21171	up	-0.794416	C10H18O9	327.093	3.93035	C20570	ABC transporters(ko02010)	--	--	--	--	--	--	--	--	--	--
ko01230	Biosynthesis of amino acids	3-(4-Hydroxyphenyl)pyruvate	-1.58186	0.000154522	1.26612	down	-2.92596	0.00693192	1.14966	down	-1.62173	0.0140496	1.24262	down	-1.82296	0.00552301	1.24099	down	-1.0484	0.0255959	1.26626	down	-0.387928	0.017725	1.11765	down	-0.757722	C9H8O4	145.028	5.02268	C01179	Ubiquinone and other terpenoid-quinone biosynthesis(ko00130);;Monobactam biosynthesis(ko00261);;Tyrosine metabolism(ko00350);;Phenylalanine, tyrosine and tryptophan biosynthesis(ko00400);;Novobiocin biosynthesis(ko00401);;Isoquinoline alkaloid biosynthesis(ko00950);;Biosynthesis of various antibiotics(ko00998);;Biosynthesis of vancomycin group antibiotics(ko01055);;Biosynthesis of plant secondary…	--	--	--	--	HMDB0000707	156-39-8	Organic compounds	Benzenoids	Benzene and substituted derivatives	Phenylpyruvic acid derivatives
ko01230	Biosynthesis of amino acids	L-Cystathionine	-1.9095	2.37911e-05	1.27674	down	0.625999	0.00165525	1.13018	up	-0.47506	0.015314	1.20474	down	-0.659824	0.000241623	1.26013	down	-0.617447	0.00209118	1.3314	down	-0.960293	0.00089632	1.23994	down	-1.98231	C7H14N2O4S	443.127	4.7649	C02291	Glycine, serine and threonine metabolism(ko00260);;Cysteine and methionine metabolism(ko00270);;Metabolic pathways(ko01100);;Biosynthesis of secondary metabolites(ko01110);;Biosynthesis of amino acids(ko01230);;Biosynthesis of cofactors(ko01240)	--	--	--	--	HMDB0000099	56-88-2	Organic compounds	Organic acids and derivatives	Carboxylic acids and derivatives	Amino acids, peptides, and analogues
ko01230	Biosynthesis of amino acids	L-Histidinol phosphate	0.253131	0.00662649	1.21861	up	1.12571	0.00175649	1.15875	up	-0.991702	0.00017194	1.29147	down	2.3761	0.000135212	1.26767	up	2.09788	0.00178151	1.343	up	1.26082	0.00428099	1.2362	up	-23.2809	C6H12N3O4P	242.026	3.73013	C01100	Histidine metabolism(ko00340);;Metabolic pathways(ko01100);;Biosynthesis of secondary metabolites(ko01110);;Biosynthesis of amino acids(ko01230)	--	--	--	--	--	--	--	--	--	--
ko01230	Biosynthesis of amino acids	N-(L-Arginino)succinate	3.4941	6.28927e-05	1.27707	up	2.36979	0.000105924	1.16751	up	4.00035	0.000110077	1.29444	up	1.73772	6.4371e-06	1.26779	up	2.3509	0.000735832	1.34737	up	2.56231	0.00084665	1.24471	up	-7.61922	C10H18N4O6	289.113	3.8374	C03406	Arginine biosynthesis(ko00220);;Alanine, aspartate and glutamate metabolism(ko00250);;Metabolic pathways(ko01100);;Biosynthesis of secondary metabolites(ko01110);;Biosynthesis of amino acids(ko01230)	--	--	--	--	HMDB0000052	2387-71-5	Organic compounds	Organic acids and derivatives	Carboxylic acids and derivatives	Amino acids, peptides, and analogues
ko01230	Biosynthesis of amino acids	N6-Acetyl-LL-2,6-diaminoheptanedioate	0.826444	4.02215e-05	1.2727	up	0.445894	0.000317374	1.15675	up	1.04591	2.52261e-05	1.29346	up	-0.364642	0.000159358	1.25716	down	-1.10149	0.000153861	1.34767	down	-0.935225	5.42295e-05	1.24019	down	-0.0877611	C9H16N2O5	267.075	3.23813	C04390	Lysine biosynthesis(ko00300);;Metabolic pathways(ko01100);;Biosynthesis of secondary metabolites(ko01110);;Biosynthesis of amino acids(ko01230)	--	--	--	--	--	--	--	--	--	--
ko01230	Biosynthesis of amino acids	S-Adenosyl-L-homocysteine	-1.4032	0.00249345	1.26981	down	0.937024	0.00082339	1.1575	up	0.535893	0.00137559	1.25738	up	-1.24371	0.00107799	1.26405	down	-2.21825	2.40493e-06	1.34952	down	-2.2487	6.70785e-06	1.24597	down	-20.512	C14H20N6O5S	405.088	3.63073	C00021	Cysteine and methionine metabolism(ko00270);;Metabolic pathways(ko01100);;Biosynthesis of amino acids(ko01230);;Biosynthesis of cofactors(ko01240);;Chemical carcinogenesis - reactive oxygen species(ko05208)	--	--	--	--	HMDB0000939	979-92-0	Organic compounds	Organoheterocyclic compounds	Lactones	Gamma butyrolactones
ko01230	Biosynthesis of amino acids	S-Ribosyl-L-homocysteine	-3.30396	0.0123941	1.2296	down	-3.81337	0.00172994	1.1395	down	-3.47014	0.00628937	1.23566	down	-3.22753	0.0053757	1.23602	down	-1.75817	0.000988199	1.33461	down	-2.00908	2.73806e-05	1.24223	down	-14.6839	C9H17NO6S	579.146	3.71583	C03539	Cysteine and methionine metabolism(ko00270);;Metabolic pathways(ko01100);;Biosynthesis of amino acids(ko01230)	--	--	--	--	--	--	--	--	--	--
ko01230	Biosynthesis of amino acids	alpha-Isopropylmalate	-0.421596	0.000133612	1.2676	down	-0.309355	0.0119333	1.13714	down	-0.555125	0.0174055	1.25022	down	-1.99752	0.000881419	1.26539	down	-1.65707	6.39805e-05	1.34576	down	-2.02019	0.000312853	1.24315	down	20.1567	C7H12O5	411.205	4.0655	C02504	Valine, leucine and isoleucine biosynthesis(ko00290);;Pyruvate metabolism(ko00620);;Metabolic pathways(ko01100);;Biosynthesis of secondary metabolites(ko01110);;2-Oxocarboxylic acid metabolism(ko01210);;Biosynthesis of amino acids(ko01230)	--	--	--	--	HMDB0000402	49601-06-1	Organic compounds	Lipids and lipid-like molecules	Fatty Acyls	Fatty acids and conjugates
ko01212	Fatty acid metabolism	L-Palmitoylcarnitine	-0.769873	0.0128317	1.24509	down	-1.23065	0.00104169	1.16538	down	-1.62807	0.00335993	1.28601	down	-1.35491	0.00224737	1.26127	down	-0.807633	0.01842	1.2773	down	3.02358	0.0190074	1.20045	up	1.47454	C23H45NO4	364.322	7.62725	C02990	Fatty acid degradation(ko00071);;Fatty acid metabolism(ko01212)	LMFA07070079	Fatty Acyls [FA]	Fatty esters [FA07]	Fatty acyl carnitines [FA0707]	HMDB0240774	--	Organic compounds	Lipids and lipid-like molecules	Fatty Acyls	Fatty acid esters
ko01212	Fatty acid metabolism	Lauroyl-CoA	-1.76485	0.000158365	1.27093	down	-1.00884	1.0975e-05	1.16484	down	-1.49729	1.75685e-06	1.29349	down	-2.45424	0.000151545	1.2667	down	-1.22906	3.5453e-06	1.34773	down	-1.62667	0.000353798	1.2434	down	-13.5759	C33H58N7O17P3S	970.244	2.80263	C01832	Fatty acid elongation(ko00062);;Fatty acid degradation(ko00071);;Metabolic pathways(ko01100);;Fatty acid metabolism(ko01212)	LMFA07050340	Fatty Acyls [FA]	Fatty esters [FA07]	Fatty acyl CoAs [FA0705]	HMDB0003571	6244-92-4	Organic compounds	Organic acids and derivatives	Hydroxy acids and derivatives	Beta hydroxy acids and derivatives
ko01210	2-Oxocarboxylic acid metabolism	2-(2'-Methylthio)ethylmalic acid	2.53233	0.00175397	1.27161	up	2.42651	1.46829e-07	1.1678	up	1.37258	0.00116076	1.29107	up	3.7757	0.00163587	1.26403	up	1.54669	0.00065557	1.34787	up	1.06237	0.00106459	1.24391	up	2.319	C7H12O5S	253.039	2.70968	C17210	Glucosinolate biosynthesis(ko00966);;Biosynthesis of secondary metabolites(ko01110);;2-Oxocarboxylic acid metabolism(ko01210)	--	--	--	--	--	--	--	--	--	--
ko01210	2-Oxocarboxylic acid metabolism	2-Benzylmalic acid	-28.6352	0.00420253	1.2669	down	1.61979	0.001678	1.13045	up	-0.627287	0.0281333	1.15358	down	-26.6667	0.048244	1.15332	down	2.13626	0.000583627	1.33127	up	-3.10013	0.00467357	1.23408	down	3.70072	C11H12O5	263.032	6.51375	C20653	Phenylalanine, tyrosine and tryptophan biosynthesis(ko00400);;Metabolic pathways(ko01100);;2-Oxocarboxylic acid metabolism(ko01210)	--	--	--	--	--	--	--	--	--	--
ko01210	2-Oxocarboxylic acid metabolism	2-Oxo-6-methylthiohexanoic acid	-1.51159	2.17961e-05	1.27611	down	-2.66018	0.000382957	1.16696	down	-0.979479	5.76221e-05	1.29462	down	-1.75273	9.14125e-08	1.2679	down	-1.43532	0.000261449	1.34802	down	-0.582437	0.000656961	1.23829	down	-0.744717	C7H12O3S	175.043	2.83123	C17216	Glucosinolate biosynthesis(ko00966);;Biosynthesis of secondary metabolites(ko01110);;2-Oxocarboxylic acid metabolism(ko01210)	--	--	--	--	HMDB0304083	--	Organic compounds	Organic acids and derivatives	Keto acids and derivatives	Medium-chain keto acids and derivatives
ko01210	2-Oxocarboxylic acid metabolism	3-(4-Hydroxyphenyl)pyruvate	-1.58186	0.000154522	1.26612	down	-2.92596	0.00693192	1.14966	down	-1.62173	0.0140496	1.24262	down	-1.82296	0.00552301	1.24099	down	-1.0484	0.0255959	1.26626	down	-0.387928	0.017725	1.11765	down	-0.757722	C9H8O4	145.028	5.02268	C01179	Ubiquinone and other terpenoid-quinone biosynthesis(ko00130);;Monobactam biosynthesis(ko00261);;Tyrosine metabolism(ko00350);;Phenylalanine, tyrosine and tryptophan biosynthesis(ko00400);;Novobiocin biosynthesis(ko00401);;Isoquinoline alkaloid biosynthesis(ko00950);;Biosynthesis of various antibiotics(ko00998);;Biosynthesis of vancomycin group antibiotics(ko01055);;Biosynthesis of plant secondary…	--	--	--	--	HMDB0000707	156-39-8	Organic compounds	Benzenoids	Benzene and substituted derivatives	Phenylpyruvic acid derivatives
ko01210	2-Oxocarboxylic acid metabolism	Desulfoglucotropeolin	0.773765	0.00036284	1.26756	up	-0.438575	0.00499142	1.13343	down	0.275189	0.0452149	1.17228	up	0.344474	0.00642403	1.23826	up	1.00473	0.00151009	1.34573	up	1.30916	0.000490073	1.24383	up	-12.0029	C14H19NO6S	657.171	3.53063	C01069	Glucosinolate biosynthesis(ko00966);;Biosynthesis of secondary metabolites(ko01110);;2-Oxocarboxylic acid metabolism(ko01210)	--	--	--	--	--	--	--	--	--	--
ko01210	2-Oxocarboxylic acid metabolism	L-Homomethionine	-3.60666	0.00101595	1.27483	down	-2.38165	0.004328	1.15773	down	-3.5035	0.00249803	1.28834	down	-2.4982	0.000807057	1.26604	down	-0.33083	0.00560075	1.27005	down	0.238111	0.0199977	1.10206	up	8.24629	C6H13NO2S	128.054	4.22313	C17213	Glucosinolate biosynthesis(ko00966);;Biosynthesis of secondary metabolites(ko01110);;2-Oxocarboxylic acid metabolism(ko01210)	--	--	--	--	HMDB0030406	25148-30-5	Organic compounds	Organic acids and derivatives	Carboxylic acids and derivatives	Amino acids, peptides, and analogues
ko01210	2-Oxocarboxylic acid metabolism	alpha-Isopropylmalate	-0.421596	0.000133612	1.2676	down	-0.309355	0.0119333	1.13714	down	-0.555125	0.0174055	1.25022	down	-1.99752	0.000881419	1.26539	down	-1.65707	6.39805e-05	1.34576	down	-2.02019	0.000312853	1.24315	down	20.1567	C7H12O5	411.205	4.0655	C02504	Valine, leucine and isoleucine biosynthesis(ko00290);;Pyruvate metabolism(ko00620);;Metabolic pathways(ko01100);;Biosynthesis of secondary metabolites(ko01110);;2-Oxocarboxylic acid metabolism(ko01210);;Biosynthesis of amino acids(ko01230)	--	--	--	--	HMDB0000402	49601-06-1	Organic compounds	Lipids and lipid-like molecules	Fatty Acyls	Fatty acids and conjugates
ko01200	Carbon metabolism	(S)-Malate	1.56932	3.07536e-05	1.27587	up	1.46088	0.00308052	1.15736	up	0.843306	0.00567135	1.26979	up	3.92946	0.000206656	1.26774	up	0.651695	0.0028552	1.33621	up	0.874677	0.00145735	1.23853	up	17.7587	C4H6O5	133.017	3.38045	C00149	Citrate cycle (TCA cycle)(ko00020);;Pyruvate metabolism(ko00620);;Glyoxylate and dicarboxylate metabolism(ko00630);;Methane metabolism(ko00680);;Carbon fixation in photosynthetic organisms(ko00710);;Carbon fixation pathways in prokaryotes(ko00720);;Biosynthesis of plant secondary metabolites(ko01060);;Biosynthesis of phenylpropanoids(ko01061);;Biosynthesis of terpenoids and steroids(ko01062);;Bio…	--	--	--	--	HMDB0000156	97-67-6	Organic compounds	Organic acids and derivatives	Hydroxy acids and derivatives	Beta hydroxy acids and derivatives
ko01200	Carbon metabolism	5,10-Methenyltetrahydrofolate	1.17511	1.80431e-06	1.27637	up	2.57714	5.87534e-06	1.16691	up	0.784687	3.45775e-05	1.28849	up	1.69384	6.76954e-07	1.26764	up	0.622911	0.000485261	1.33934	up	-0.882241	6.1465e-06	1.24425	down	9.07176	C20H22N7O6+	457.175	3.86627	C00445	One carbon pool by folate(ko00670);;Carbon fixation pathways in prokaryotes(ko00720);;Metabolic pathways(ko01100);;Microbial metabolism in diverse environments(ko01120);;Carbon metabolism(ko01200);;Biosynthesis of cofactors(ko01240)	--	--	--	--	HMDB0001354	7444-29-3	Organic compounds	Organoheterocyclic compounds	Pteridines and derivatives	Pterins and derivatives
ko01200	Carbon metabolism	5,10-Methylenetetrahydromethanopterin	-2.13577	0.000499056	1.27396	down	3.79917	0.000267903	1.16558	up	0.416939	0.0375791	1.19005	up	-4.05221	1.0388e-05	1.26755	down	-1.68919	4.43777e-05	1.34301	down	-2.02771	0.00679175	1.22211	down	-0.33516	C31H45N6O16P	806.297	3.05958	C04377	Methane metabolism(ko00680);;Metabolic pathways(ko01100);;Microbial metabolism in diverse environments(ko01120);;Carbon metabolism(ko01200)	--	--	--	--	HMDB0060401	--	Organic compounds	Nucleosides, nucleotides, and analogues	Pyrimidine nucleosides	--
ko01200	Carbon metabolism	5-Formyl-5,6,7,8-tetrahydromethanopterin	1.00666	0.000482325	1.25477	up	-0.619568	0.014834	1.10488	down	1.13575	0.0325222	1.18712	up	1.45446	0.000214394	1.25619	up	0.841591	0.0292971	1.22642	up	2.28907	0.00778427	1.20862	up	-48.2115	C31H45N6O17P	839.189	2.60312	C01274	Methane metabolism(ko00680);;Metabolic pathways(ko01100);;Microbial metabolism in diverse environments(ko01120);;Carbon metabolism(ko01200)	--	--	--	--	--	--	--	--	--	--
ko01200	Carbon metabolism	Fumarate	1.6399	0.000666799	1.27469	up	1.44488	0.00352257	1.1541	up	0.886338	0.00900107	1.26693	up	3.9058	0.000478884	1.26703	up	0.645296	0.00560877	1.33279	up	1.00268	0.00250065	1.23835	up	22.9807	C4H4O4	115.006	3.38045	C00122	Citrate cycle (TCA cycle)(ko00020);;Oxidative phosphorylation(ko00190);;Arginine biosynthesis(ko00220);;Alanine, aspartate and glutamate metabolism(ko00250);;Tyrosine metabolism(ko00350);;Phenylalanine metabolism(ko00360);;Pyruvate metabolism(ko00620);;Styrene degradation(ko00643);;Butanoate metabolism(ko00650);;Carbon fixation pathways in prokaryotes(ko00720);;Nicotinate and nicotinamide metabol…	--	--	--	--	HMDB0000131	56-81-5	Organic compounds	Organic oxygen compounds	Organooxygen compounds	Carbohydrates and carbohydrate conjugates
ko00966	Glucosinolate biosynthesis	2-(2'-Methylthio)ethylmalic acid	2.53233	0.00175397	1.27161	up	2.42651	1.46829e-07	1.1678	up	1.37258	0.00116076	1.29107	up	3.7757	0.00163587	1.26403	up	1.54669	0.00065557	1.34787	up	1.06237	0.00106459	1.24391	up	2.319	C7H12O5S	253.039	2.70968	C17210	Glucosinolate biosynthesis(ko00966);;Biosynthesis of secondary metabolites(ko01110);;2-Oxocarboxylic acid metabolism(ko01210)	--	--	--	--	--	--	--	--	--	--
ko00966	Glucosinolate biosynthesis	2-Oxo-6-methylthiohexanoic acid	-1.51159	2.17961e-05	1.27611	down	-2.66018	0.000382957	1.16696	down	-0.979479	5.76221e-05	1.29462	down	-1.75273	9.14125e-08	1.2679	down	-1.43532	0.000261449	1.34802	down	-0.582437	0.000656961	1.23829	down	-0.744717	C7H12O3S	175.043	2.83123	C17216	Glucosinolate biosynthesis(ko00966);;Biosynthesis of secondary metabolites(ko01110);;2-Oxocarboxylic acid metabolism(ko01210)	--	--	--	--	HMDB0304083	--	Organic compounds	Organic acids and derivatives	Keto acids and derivatives	Medium-chain keto acids and derivatives
ko00966	Glucosinolate biosynthesis	Desulfoglucotropeolin	0.773765	0.00036284	1.26756	up	-0.438575	0.00499142	1.13343	down	0.275189	0.0452149	1.17228	up	0.344474	0.00642403	1.23826	up	1.00473	0.00151009	1.34573	up	1.30916	0.000490073	1.24383	up	-12.0029	C14H19NO6S	657.171	3.53063	C01069	Glucosinolate biosynthesis(ko00966);;Biosynthesis of secondary metabolites(ko01110);;2-Oxocarboxylic acid metabolism(ko01210)	--	--	--	--	--	--	--	--	--	--
ko00966	Glucosinolate biosynthesis	L-Homomethionine	-3.60666	0.00101595	1.27483	down	-2.38165	0.004328	1.15773	down	-3.5035	0.00249803	1.28834	down	-2.4982	0.000807057	1.26604	down	-0.33083	0.00560075	1.27005	down	0.238111	0.0199977	1.10206	up	8.24629	C6H13NO2S	128.054	4.22313	C17213	Glucosinolate biosynthesis(ko00966);;Biosynthesis of secondary metabolites(ko01110);;2-Oxocarboxylic acid metabolism(ko01210)	--	--	--	--	HMDB0030406	25148-30-5	Organic compounds	Organic acids and derivatives	Carboxylic acids and derivatives	Amino acids, peptides, and analogues
ko00940	Phenylpropanoid biosynthesis	ANETHOLE	0.538489	1.32976e-05	1.27457	up	0.70694	0.000548297	1.16024	up	0.787176	0.00127175	1.2884	up	-0.616614	0.000198129	1.26568	down	-0.519705	0.00226478	1.34336	down	-0.742878	0.00082853	1.24438	down	-3.92814	C10H12O	149.096	2.93872	C10428	Phenylpropanoid biosynthesis(ko00940);;Biosynthesis of secondary metabolites(ko01110)	--	--	--	--	HMDB0030837	4180-23-8	Organic compounds	Benzenoids	Phenol ethers	Anisoles
ko00940	Phenylpropanoid biosynthesis	Caffeyl alcohol	-0.384299	0.0114552	1.20595	down	-0.228835	0.0275248	1.01032	down	-0.437039	0.00217808	1.26873	down	-0.387264	0.00249701	1.22618	down	-0.260303	0.00363179	1.29203	down	-0.415723	0.00276729	1.2063	down	-8.37095	C9H10O3	149.058	2.5461	C12206	Phenylpropanoid biosynthesis(ko00940);;Biosynthesis of secondary metabolites(ko01110)	--	--	--	--	--	--	--	--	--	--
ko00940	Phenylpropanoid biosynthesis	Coniferin	3.02236	0.00159582	1.27211	up	0.521924	0.00519331	1.11649	up	2.36768	0.000800509	1.28775	up	1.63389	0.00313683	1.25927	up	1.11303	0.00479624	1.32417	up	0.928106	0.00231764	1.20491	up	-7.85289	C16H22O8	723.221	3.29557	C00761	Phenylpropanoid biosynthesis(ko00940);;Biosynthesis of secondary metabolites(ko01110)	--	--	--	--	HMDB0013682	124151-33-3	Organic compounds	Organic oxygen compounds	Organooxygen compounds	Carbohydrates and carbohydrate conjugates
ko00940	Phenylpropanoid biosynthesis	Coniferyl acetate	-0.93641	0.00998758	1.23832	down	-2.28844	0.000669924	1.16586	down	-0.372923	0.0217578	1.2105	down	-1.94266	5.03882e-05	1.26194	down	-0.74295	0.00683837	1.32178	down	-0.643507	0.000153698	1.23864	down	12.7631	C12H14O4	221.085	2.77403	C20225	Phenylpropanoid biosynthesis(ko00940)	--	--	--	--	HMDB0304294	--	Organic compounds	Benzenoids	Phenols	Methoxyphenols
ko00940	Phenylpropanoid biosynthesis	Ferulate	-6.16117	0.000192142	1.27408	down	-2.10487	0.000641643	1.1573	down	-1.40752	0.000337935	1.27852	down	-7.79742	0.00248617	1.26148	down	1.73495	0.000418366	1.34431	up	0.763132	0.000552311	1.22307	up	1.4708	C10H10O4	233.021	5.77858	C01494	Phenylpropanoid biosynthesis(ko00940);;Biosynthesis of phenylpropanoids(ko01061);;Metabolic pathways(ko01100);;Biosynthesis of secondary metabolites(ko01110)	--	--	--	--	HMDB0000954	537-98-4	Organic compounds	Phenylpropanoids and polyketides	Cinnamic acids and derivatives	Hydroxycinnamic acids and derivatives
ko00940	Phenylpropanoid biosynthesis	Sinapoyl malate	0.870473	2.48829e-05	1.2735	up	0.39393	0.00272804	1.15547	up	0.966182	5.98571e-05	1.28731	up	1.45251	7.55332e-05	1.26692	up	0.407954	0.00255077	1.3233	up	0.405791	0.0012863	1.21518	up	5.10401	C15H16O9	339.074	3.49487	C02887	Phenylpropanoid biosynthesis(ko00940);;Biosynthesis of secondary metabolites(ko01110)	--	--	--	--	--	--	--	--	--	--
ko00940	Phenylpropanoid biosynthesis	p-Coumaroyl quinic acid	0.313697	0.00972815	1.20769	up	-2.00378	1.53739e-07	1.16758	down	-0.823414	0.00376008	1.27066	down	-0.495784	0.00103326	1.23714	down	-0.880046	9.20775e-05	1.34169	down	0.774078	0.0031561	1.23512	up	4.68819	C16H18O8	337.094	2.76688	C12208	Phenylpropanoid biosynthesis(ko00940);;Flavonoid biosynthesis(ko00941);;Stilbenoid, diarylheptanoid and gingerol biosynthesis(ko00945);;Biosynthesis of secondary metabolites(ko01110)	--	--	--	--	HMDB0029681	--	Organic compounds	Organic oxygen compounds	Organooxygen compounds	Alcohols and polyols
ko00906	Carotenoid biosynthesis	Abscisic aldehyde	25.2834	0.0277599	1.20893	up	2.17318	0.0106399	1.10128	up	1.77876	0.00193292	1.24922	up	-1.78749	0.0236634	1.17495	down	1.96674	0.0250296	1.27217	up	-0.664062	0.0443434	1.12836	down	1.65396	C15H20O3	266.175	4.99408	C13455	Carotenoid biosynthesis(ko00906);;Metabolic pathways(ko01100);;Biosynthesis of secondary metabolites(ko01110)	LMPR0103050004	Prenol Lipids [PR]	Isoprenoids [PR01]	C15 isoprenoids (sesquiterpenes) [PR0103]	HMDB0303940	--	Organic compounds	Lipids and lipid-like molecules	Prenol lipids	Sesquiterpenoids
ko00906	Carotenoid biosynthesis	Astaxanthin	-0.183185	0.00990527	1.18804	down	0.722919	4.83237e-05	1.16144	up	-0.158042	0.0230001	1.16334	down	0.949946	0.000247598	1.26152	up	0.103721	0.00634106	1.29008	up	0.738536	8.18343e-06	1.24532	up	0.79875	C40H52O4	641.385	4.35153	C08580	Carotenoid biosynthesis(ko00906);;Biosynthesis of secondary metabolites(ko01110)	LMPR01070263	Prenol Lipids [PR]	Isoprenoids [PR01]	C40 isoprenoids (tetraterpenes) [PR0107]	HMDB0002204	472-61-7	Organic compounds	Lipids and lipid-like molecules	Prenol lipids	Tetraterpenoids
ko00906	Carotenoid biosynthesis	Strigolactone ABC-rings	-2.86687	0.000466294	1.27594	down	-0.230446	0.0215574	1.05846	down	-2.46554	0.000199318	1.29311	down	-2.63593	0.0010193	1.26541	down	0.391049	0.00133481	1.33148	up	-0.141554	0.025518	1.17598	down	-37.7336	C14H18O3	279.115	2.81695	C18036	Carotenoid biosynthesis(ko00906);;Biosynthesis of secondary metabolites(ko01110)	--	--	--	--	--	--	--	--	--	--
ko00903	Limonene and pinene degradation	3-Hydroxy-2,6-dimethyl-5-methylene-heptanoyl-CoA	-0.840354	0.0410655	1.05982	down	0.866205	0.0165378	1.08888	up	-0.867657	0.0422063	1.14357	down	-0.902909	0.0248314	1.1249	down	-0.411166	0.0401165	1.23371	down	-0.789046	0.0384425	1.15336	down	23.9606	C31H52N7O18P3S	956.227	2.48155	C11947	Limonene and pinene degradation(ko00903)	LMFA07050205	Fatty Acyls [FA]	Fatty esters [FA07]	Fatty acyl CoAs [FA0705]	HMDB0004601	--	Organic compounds	Lipids and lipid-like molecules	Fatty Acyls	Fatty acyl thioesters
ko00900	Terpenoid backbone biosynthesis	4-(Cytidine 5'-diphospho)-2-C-methyl-D-erythritol	-0.816479	0.000242475	1.26162	down	-1.42233	0.000187497	1.15531	down	-1.36851	0.000170315	1.28334	down	0.309135	0.0219132	1.141	up	0.863127	0.0389168	1.22851	up	2.41404	0.0101688	1.20798	up	-24.7514	C14H25N3O14P2	522.076	0.619567	C11435	Terpenoid backbone biosynthesis(ko00900);;Metabolic pathways(ko01100);;Biosynthesis of secondary metabolites(ko01110)	--	--	--	--	HMDB0304166	--	Organic compounds	Nucleosides, nucleotides, and analogues	Pyrimidine nucleotides	Pyrimidine ribonucleotides
ko00860	Porphyrin metabolism	Cobalt-dihydro-precorrin 6	-0.800433	0.014005	1.21307	down	1.77326	0.00151888	1.13258	up	-1.62169	0.00115738	1.28241	down	-2.43918	0.000198328	1.26607	down	-0.385848	0.0390526	1.20991	down	-1.47761	0.00297119	1.23626	down	8.46686	C44H55CoN4O16+	989.272	3.33825	C11543	Porphyrin metabolism(ko00860);;Metabolic pathways(ko01100);;Biosynthesis of cofactors(ko01240)	--	--	--	--	--	--	--	--	--	--
ko00860	Porphyrin metabolism	Cobalt-precorrin 6	-0.839765	0.0183954	1.20185	down	-1.82555	0.00180036	1.16325	down	-1.23767	0.0346887	1.2091	down	-0.884753	0.000295037	1.25111	down	-0.379608	0.00239712	1.33758	down	0.17789	0.0161152	1.16924	up	-33.503	C44H53CoN4O16+	997.245	2.18907	C11542	Porphyrin metabolism(ko00860);;Metabolic pathways(ko01100);;Biosynthesis of cofactors(ko01240)	--	--	--	--	--	--	--	--	--	--
ko00860	Porphyrin metabolism	N1-(5-Phospho-alpha-D-ribosyl)-5,6-dimethylbenzimidazole	-3.1297	4.09395e-05	1.27506	down	-4.37422	0.00222796	1.16224	down	-3.9105	0.0157247	1.25413	down	-2.57718	0.00146201	1.26367	down	-1.041	1.54078e-05	1.34862	down	-0.641425	0.0186595	1.18946	down	22.1364	C14H19N2O7P	717.209	3.97355	C04778	Porphyrin metabolism(ko00860);;Metabolic pathways(ko01100);;Biosynthesis of cofactors(ko01240)	--	--	--	--	HMDB0003882	--	Organic compounds	Nucleosides, nucleotides, and analogues	Benzimidazole ribonucleosides and ribonucleotides	--
ko00860	Porphyrin metabolism	Precorrin 3A	-2.51892	0.000641662	1.27436	down	-5.65487	7.62914e-05	1.16769	down	-1.68091	0.000693694	1.28234	down	-1.36273	0.000661929	1.2602	down	-2.14012	0.00801663	1.322	down	1.4154	0.00457941	1.18098	up	11.7572	C43H50N4O16	879.34	8.33378	C05772	Porphyrin metabolism(ko00860);;Metabolic pathways(ko01100);;Biosynthesis of cofactors(ko01240)	--	--	--	--	--	--	--	--	--	--
ko00710	Carbon fixation in photosynthetic organisms	(S)-Malate	1.56932	3.07536e-05	1.27587	up	1.46088	0.00308052	1.15736	up	0.843306	0.00567135	1.26979	up	3.92946	0.000206656	1.26774	up	0.651695	0.0028552	1.33621	up	0.874677	0.00145735	1.23853	up	17.7587	C4H6O5	133.017	3.38045	C00149	Citrate cycle (TCA cycle)(ko00020);;Pyruvate metabolism(ko00620);;Glyoxylate and dicarboxylate metabolism(ko00630);;Methane metabolism(ko00680);;Carbon fixation in photosynthetic organisms(ko00710);;Carbon fixation pathways in prokaryotes(ko00720);;Biosynthesis of plant secondary metabolites(ko01060);;Biosynthesis of phenylpropanoids(ko01061);;Biosynthesis of terpenoids and steroids(ko01062);;Bio…	--	--	--	--	HMDB0000156	97-67-6	Organic compounds	Organic acids and derivatives	Hydroxy acids and derivatives	Beta hydroxy acids and derivatives
ko00710	Carbon fixation in photosynthetic organisms	Sedoheptulose	-0.937555	0.00282639	1.26388	down	1.5067	1.93112e-05	1.16382	up	0.620344	0.000709956	1.27263	up	-0.775277	6.17801e-05	1.2629	down	-0.851656	5.14317e-05	1.34307	down	-1.41961	2.65212e-05	1.24396	down	1.77838	C7H14O7	465.147	3.45912	C02076	Carbon fixation in photosynthetic organisms(ko00710);;Metabolic pathways(ko01100)	--	--	--	--	HMDB0003219	470-46-2	Organic compounds	Organic oxygen compounds	Organooxygen compounds	Carbohydrates and carbohydrate conjugates
ko00670	One carbon pool by folate	5,10-Methenyltetrahydrofolate	1.17511	1.80431e-06	1.27637	up	2.57714	5.87534e-06	1.16691	up	0.784687	3.45775e-05	1.28849	up	1.69384	6.76954e-07	1.26764	up	0.622911	0.000485261	1.33934	up	-0.882241	6.1465e-06	1.24425	down	9.07176	C20H22N7O6+	457.175	3.86627	C00445	One carbon pool by folate(ko00670);;Carbon fixation pathways in prokaryotes(ko00720);;Metabolic pathways(ko01100);;Microbial metabolism in diverse environments(ko01120);;Carbon metabolism(ko01200);;Biosynthesis of cofactors(ko01240)	--	--	--	--	HMDB0001354	7444-29-3	Organic compounds	Organoheterocyclic compounds	Pteridines and derivatives	Pterins and derivatives
ko00660	C5-Branched dibasic acid metabolism	4-Methylene-L-glutamine	-0.327673	0.0052151	1.23788	down	-0.365188	0.000202447	1.15434	down	-0.411004	0.0193243	1.22506	down	-0.49753	5.63021e-05	1.26131	down	-0.123993	0.0262253	1.26181	down	0.381101	0.00368386	1.23401	up	-12.0003	C6H10N2O3	123.053	0.769033	C01109	C5-Branched dibasic acid metabolism(ko00660)	--	--	--	--	--	--	--	--	--	--
ko00640	Propanoate metabolism	Methylglyoxal	0.391952	0.0162881	1.14877	up	0.409056	0.0408813	1.04132	up	0.403724	0.0379629	1.14373	up	-0.351511	0.004645	1.20966	down	-0.534439	0.011257	1.24003	down	-0.4093	0.0132674	1.13479	down	42.6526	C3H4O2	143.039	2.94567	C00546	Glycine, serine and threonine metabolism(ko00260);;Pyruvate metabolism(ko00620);;Propanoate metabolism(ko00640);;Metabolic pathways(ko01100);;Microbial metabolism in diverse environments(ko01120);;Diabetic cardiomyopathy(ko05415)	--	--	--	--	HMDB0001167	78-98-8	Organic compounds	Organic oxygen compounds	Organooxygen compounds	Carbonyl compounds
ko00630	Glyoxylate and dicarboxylate metabolism	(S)-Malate	1.56932	3.07536e-05	1.27587	up	1.46088	0.00308052	1.15736	up	0.843306	0.00567135	1.26979	up	3.92946	0.000206656	1.26774	up	0.651695	0.0028552	1.33621	up	0.874677	0.00145735	1.23853	up	17.7587	C4H6O5	133.017	3.38045	C00149	Citrate cycle (TCA cycle)(ko00020);;Pyruvate metabolism(ko00620);;Glyoxylate and dicarboxylate metabolism(ko00630);;Methane metabolism(ko00680);;Carbon fixation in photosynthetic organisms(ko00710);;Carbon fixation pathways in prokaryotes(ko00720);;Biosynthesis of plant secondary metabolites(ko01060);;Biosynthesis of phenylpropanoids(ko01061);;Biosynthesis of terpenoids and steroids(ko01062);;Bio…	--	--	--	--	HMDB0000156	97-67-6	Organic compounds	Organic acids and derivatives	Hydroxy acids and derivatives	Beta hydroxy acids and derivatives
ko00620	Pyruvate metabolism	(S)-Malate	1.56932	3.07536e-05	1.27587	up	1.46088	0.00308052	1.15736	up	0.843306	0.00567135	1.26979	up	3.92946	0.000206656	1.26774	up	0.651695	0.0028552	1.33621	up	0.874677	0.00145735	1.23853	up	17.7587	C4H6O5	133.017	3.38045	C00149	Citrate cycle (TCA cycle)(ko00020);;Pyruvate metabolism(ko00620);;Glyoxylate and dicarboxylate metabolism(ko00630);;Methane metabolism(ko00680);;Carbon fixation in photosynthetic organisms(ko00710);;Carbon fixation pathways in prokaryotes(ko00720);;Biosynthesis of plant secondary metabolites(ko01060);;Biosynthesis of phenylpropanoids(ko01061);;Biosynthesis of terpenoids and steroids(ko01062);;Bio…	--	--	--	--	HMDB0000156	97-67-6	Organic compounds	Organic acids and derivatives	Hydroxy acids and derivatives	Beta hydroxy acids and derivatives
ko00620	Pyruvate metabolism	Fumarate	1.6399	0.000666799	1.27469	up	1.44488	0.00352257	1.1541	up	0.886338	0.00900107	1.26693	up	3.9058	0.000478884	1.26703	up	0.645296	0.00560877	1.33279	up	1.00268	0.00250065	1.23835	up	22.9807	C4H4O4	115.006	3.38045	C00122	Citrate cycle (TCA cycle)(ko00020);;Oxidative phosphorylation(ko00190);;Arginine biosynthesis(ko00220);;Alanine, aspartate and glutamate metabolism(ko00250);;Tyrosine metabolism(ko00350);;Phenylalanine metabolism(ko00360);;Pyruvate metabolism(ko00620);;Styrene degradation(ko00643);;Butanoate metabolism(ko00650);;Carbon fixation pathways in prokaryotes(ko00720);;Nicotinate and nicotinamide metabol…	--	--	--	--	HMDB0000131	56-81-5	Organic compounds	Organic oxygen compounds	Organooxygen compounds	Carbohydrates and carbohydrate conjugates
ko00620	Pyruvate metabolism	Methylglyoxal	0.391952	0.0162881	1.14877	up	0.409056	0.0408813	1.04132	up	0.403724	0.0379629	1.14373	up	-0.351511	0.004645	1.20966	down	-0.534439	0.011257	1.24003	down	-0.4093	0.0132674	1.13479	down	42.6526	C3H4O2	143.039	2.94567	C00546	Glycine, serine and threonine metabolism(ko00260);;Pyruvate metabolism(ko00620);;Propanoate metabolism(ko00640);;Metabolic pathways(ko01100);;Microbial metabolism in diverse environments(ko01120);;Diabetic cardiomyopathy(ko05415)	--	--	--	--	HMDB0001167	78-98-8	Organic compounds	Organic oxygen compounds	Organooxygen compounds	Carbonyl compounds
ko00620	Pyruvate metabolism	alpha-Isopropylmalate	-0.421596	0.000133612	1.2676	down	-0.309355	0.0119333	1.13714	down	-0.555125	0.0174055	1.25022	down	-1.99752	0.000881419	1.26539	down	-1.65707	6.39805e-05	1.34576	down	-2.02019	0.000312853	1.24315	down	20.1567	C7H12O5	411.205	4.0655	C02504	Valine, leucine and isoleucine biosynthesis(ko00290);;Pyruvate metabolism(ko00620);;Metabolic pathways(ko01100);;Biosynthesis of secondary metabolites(ko01110);;2-Oxocarboxylic acid metabolism(ko01210);;Biosynthesis of amino acids(ko01230)	--	--	--	--	HMDB0000402	49601-06-1	Organic compounds	Lipids and lipid-like molecules	Fatty Acyls	Fatty acids and conjugates
ko00592	alpha-Linolenic acid metabolism	(Z)-3-Hexen-1-ol acetate	0.637204	0.000147364	1.26997	up	0.935881	0.000168671	1.16204	up	0.841233	0.000780533	1.28382	up	-0.383677	0.000461918	1.24923	down	-0.487757	0.00291881	1.30336	down	-0.822435	7.79399e-05	1.23809	down	-0.860002	C8H14O2	165.124	2.93872	C19757	alpha-Linolenic acid metabolism(ko00592);;Biosynthesis of secondary metabolites(ko01110)	--	--	--	--	HMDB0040215	3681-71-8	Organic compounds	Organic acids and derivatives	Carboxylic acids and derivatives	Carboxylic acid derivatives
ko00592	alpha-Linolenic acid metabolism	OPC6-CoA	-0.960441	0.000106979	1.26645	down	-1.84202	0.000408667	1.16124	down	-0.816905	0.000918438	1.26289	down	-0.947951	0.00122291	1.24713	down	-1.08282	0.00959724	1.30764	down	-1.34959	0.00189122	1.22221	down	11.1469	C37H60N7O18P3S	980.29	2.92442	C16331	alpha-Linolenic acid metabolism(ko00592);;Metabolic pathways(ko01100);;Biosynthesis of secondary metabolites(ko01110)	--	--	--	--	HMDB0011114	--	Organic compounds	Lipids and lipid-like molecules	Fatty Acyls	Fatty acyl thioesters
ko00592	alpha-Linolenic acid metabolism	Traumatin	-0.146709	0.0426198	1.13592	down	-0.96747	0.000649372	1.16507	down	-0.618775	0.00931989	1.2679	down	-0.9032	0.000154729	1.26061	down	0.732118	0.00102148	1.33126	up	2.88082	0.000957149	1.24394	up	16.6446	C12H20O3	211.137	5.5143	C16309	alpha-Linolenic acid metabolism(ko00592);;Biosynthesis of secondary metabolites(ko01110)	LMFA01060093	Fatty Acyls [FA]	Fatty Acids and Conjugates [FA01]	Oxo fatty acids [FA0106]	HMDB0037326	65410-38-0	Organic compounds	Lipids and lipid-like molecules	Fatty Acyls	Fatty acids and conjugates
ko00520	Amino sugar and nucleotide sugar metabolism	N-Acetylneuraminic acid	-3.45501	0.00268928	1.26422	down	-3.33381	0.0106096	1.1434	down	-2.89658	0.00330876	1.28619	down	-1.51158	0.00283833	1.21263	down	-0.528739	0.00466749	1.28282	down	-1.20772	0.000195423	1.23435	down	-5.55604	C11H19NO9	663.207	4.15847	C00270	Amino sugar and nucleotide sugar metabolism(ko00520);;O-Antigen nucleotide sugar biosynthesis(ko00541);;Metabolic pathways(ko01100);;Biosynthesis of nucleotide sugars(ko01250)	--	--	--	--	HMDB0000230	19342-33-7	Organic compounds	Organic oxygen compounds	Organooxygen compounds	Carbohydrates and carbohydrate conjugates
ko00500	Starch and sucrose metabolism	Cellobiose	1.54968	0.000426224	1.2755	up	1.19307	4.15182e-05	1.16453	up	2.29521	0.000411709	1.29345	up	0.387545	0.000636335	1.24719	up	0.202811	0.0107771	1.30566	up	-0.585909	2.87997e-05	1.24113	down	2.20374	C12H22O11	381.08	0.626717	C00185	Starch and sucrose metabolism(ko00500);;Metabolic pathways(ko01100);;ABC transporters(ko02010);;Phosphotransferase system (PTS)(ko02060)	--	--	--	--	HMDB0000055	528-50-7	Organic compounds	Organic oxygen compounds	Organooxygen compounds	Carbohydrates and carbohydrate conjugates
ko00500	Starch and sucrose metabolism	Levanbiose	1.91734	0.00187	1.27072	up	1.04864	0.000649613	1.16514	up	1.44485	0.000401182	1.29276	up	1.3401	0.00271058	1.2587	up	1.36159	0.00773624	1.31686	up	1.13924	0.014278	1.21135	up	3.34222	C12H22O11	707.224	3.53088	C01725	Starch and sucrose metabolism(ko00500)	--	--	--	--	--	--	--	--	--	--
ko00500	Starch and sucrose metabolism	Sucrose	2.57159	0.000613208	1.27452	up	1.61357	1.47589e-05	1.16592	up	1.84837	7.01959e-06	1.29265	up	2.89835	0.000779096	1.26585	up	0.426914	0.000286921	1.33189	up	1.02944	2.15859e-05	1.24214	up	-0.959416	C12H22O11	341.109	4.28718	C00089	Galactose metabolism(ko00052);;Starch and sucrose metabolism(ko00500);;Metabolic pathways(ko01100);;Biosynthesis of secondary metabolites(ko01110);;ABC transporters(ko02010);;Phosphotransferase system (PTS)(ko02060);;Taste transduction(ko04742);;Carbohydrate digestion and absorption(ko04973)	--	--	--	--	HMDB0000258	57-50-1	Organic compounds	Organic oxygen compounds	Organooxygen compounds	Carbohydrates and carbohydrate conjugates
ko00460	Cyanoamino acid metabolism	gamma-Amino-gamma-cyanobutanoate	0.606944	0.00726627	1.24879	up	-1.55534	0.000176947	1.16249	down	-0.802521	0.000296663	1.27721	down	-0.203509	0.0341146	1.12655	down	-0.133301	0.0489251	1.09697	down	1.11852	0.000178621	1.24042	up	-3.55476	C5H8N2O2	127.051	0.590933	C05715	Cyanoamino acid metabolism(ko00460);;Metabolic pathways(ko01100)	--	--	--	--	--	--	--	--	--	--
ko00400	Phenylalanine, tyrosine and tryptophan biosynthesis	2-Benzylmalic acid	-28.6352	0.00420253	1.2669	down	1.61979	0.001678	1.13045	up	-0.627287	0.0281333	1.15358	down	-26.6667	0.048244	1.15332	down	2.13626	0.000583627	1.33127	up	-3.10013	0.00467357	1.23408	down	3.70072	C11H12O5	263.032	6.51375	C20653	Phenylalanine, tyrosine and tryptophan biosynthesis(ko00400);;Metabolic pathways(ko01100);;2-Oxocarboxylic acid metabolism(ko01210)	--	--	--	--	--	--	--	--	--	--
ko00400	Phenylalanine, tyrosine and tryptophan biosynthesis	3-(4-Hydroxyphenyl)pyruvate	-1.58186	0.000154522	1.26612	down	-2.92596	0.00693192	1.14966	down	-1.62173	0.0140496	1.24262	down	-1.82296	0.00552301	1.24099	down	-1.0484	0.0255959	1.26626	down	-0.387928	0.017725	1.11765	down	-0.757722	C9H8O4	145.028	5.02268	C01179	Ubiquinone and other terpenoid-quinone biosynthesis(ko00130);;Monobactam biosynthesis(ko00261);;Tyrosine metabolism(ko00350);;Phenylalanine, tyrosine and tryptophan biosynthesis(ko00400);;Novobiocin biosynthesis(ko00401);;Isoquinoline alkaloid biosynthesis(ko00950);;Biosynthesis of various antibiotics(ko00998);;Biosynthesis of vancomycin group antibiotics(ko01055);;Biosynthesis of plant secondary…	--	--	--	--	HMDB0000707	156-39-8	Organic compounds	Benzenoids	Benzene and substituted derivatives	Phenylpyruvic acid derivatives
ko00380	Tryptophan metabolism	2-Aminophenoxazin-3-one	-1.22368	0.000869	1.261	down	3.31929	0.000491837	1.1635	up	0.859117	0.00127193	1.25787	up	-0.572456	0.0175923	1.15837	down	-0.493931	0.016729	1.26616	down	-1.39101	0.00104294	1.24176	down	-0.0495386	C12H8N2O2	483.131	3.81595	C02161	Tryptophan metabolism(ko00380);;Metabolic pathways(ko01100)	--	--	--	--	HMDB0030483	1916-59-2	Organic compounds	Organoheterocyclic compounds	Benzoxazines	Phenoxazines
ko00380	Tryptophan metabolism	5-Hydroxyindoleacetylglycine	-1.31886	0.000401481	1.27609	down	-2.82419	0.000448777	1.16666	down	-0.742392	3.49588e-05	1.28976	down	-2.31298	9.69104e-05	1.26685	down	-0.718446	0.000415362	1.33625	down	-0.36204	0.00311883	1.22537	down	-29.1167	C12H12N2O4	247.065	2.77403	C05832	Tryptophan metabolism(ko00380)	--	--	--	--	HMDB0004185	--	Organic compounds	Organic acids and derivatives	Carboxylic acids and derivatives	Amino acids, peptides, and analogues
ko00380	Tryptophan metabolism	Indoleacetaldehyde	-2.12738	0.000198935	1.27687	down	-4.85841	0.00049628	1.16676	down	-3.48848	0.000265823	1.29398	down	-1.84302	0.000314533	1.26747	down	-0.801787	0.00108782	1.34552	down	0.690456	0.00446231	1.23213	up	21.4934	C10H9NO	160.079	2.1821	C00637	Tryptophan metabolism(ko00380);;Metabolic pathways(ko01100)	--	--	--	--	HMDB0001190	2591-98-2	Organic compounds	Organoheterocyclic compounds	Indoles and derivatives	Indoles
ko00380	Tryptophan metabolism	L-Formylkynurenine	-1.41947	0.000502526	1.26725	down	-2.37713	0.00106669	1.1654	down	-1.52445	0.00296962	1.28698	down	-1.48448	0.00106961	1.25634	down	-0.57182	0.000280605	1.33602	down	-0.137114	0.0188617	1.1176	down	6.42603	C11H12N2O4	517.161	3.91605	C02700	Tryptophan metabolism(ko00380);;Metabolic pathways(ko01100);;Biosynthesis of cofactors(ko01240)	--	--	--	--	HMDB0060485	--	Organic compounds	Organic oxygen compounds	Organooxygen compounds	Carbonyl compounds
ko00340	Histidine metabolism	Hydantoin-5-propionate	0.949771	2.54218e-05	1.27283	up	0.298723	0.0255696	1.04041	up	1.20789	0.00367986	1.28062	up	1.53071	0.000201531	1.2672	up	0.381333	0.000125342	1.34031	up	0.518892	5.0292e-05	1.24147	up	-49.3884	C6H8N2O4	193.015	3.49487	C05565	Histidine metabolism(ko00340)	--	--	--	--	HMDB0001212	5624-26-0	Organic compounds	Organoheterocyclic compounds	Azolidines	Imidazolidines
ko00340	Histidine metabolism	L-Histidinol phosphate	0.253131	0.00662649	1.21861	up	1.12571	0.00175649	1.15875	up	-0.991702	0.00017194	1.29147	down	2.3761	0.000135212	1.26767	up	2.09788	0.00178151	1.343	up	1.26082	0.00428099	1.2362	up	-23.2809	C6H12N3O4P	242.026	3.73013	C01100	Histidine metabolism(ko00340);;Metabolic pathways(ko01100);;Biosynthesis of secondary metabolites(ko01110);;Biosynthesis of amino acids(ko01230)	--	--	--	--	--	--	--	--	--	--
ko00330	Arginine and proline metabolism	gamma-Glutamyl-gamma-aminobutyraldehyde	-0.794016	2.08425e-05	1.27401	down	-0.542294	0.0201151	1.08956	down	-2.69628	0.000311006	1.29328	down	1.11113	2.59918e-05	1.26323	up	0.460173	0.00292679	1.32267	up	-0.485637	0.000851936	1.22067	down	-21.8299	C9H16N2O4	237.081	4.4152	C15700	Arginine and proline metabolism(ko00330);;Metabolic pathways(ko01100)	--	--	--	--	--	--	--	--	--	--
ko00290	Valine, leucine and isoleucine biosynthesis	alpha-Isopropylmalate	-0.421596	0.000133612	1.2676	down	-0.309355	0.0119333	1.13714	down	-0.555125	0.0174055	1.25022	down	-1.99752	0.000881419	1.26539	down	-1.65707	6.39805e-05	1.34576	down	-2.02019	0.000312853	1.24315	down	20.1567	C7H12O5	411.205	4.0655	C02504	Valine, leucine and isoleucine biosynthesis(ko00290);;Pyruvate metabolism(ko00620);;Metabolic pathways(ko01100);;Biosynthesis of secondary metabolites(ko01110);;2-Oxocarboxylic acid metabolism(ko01210);;Biosynthesis of amino acids(ko01230)	--	--	--	--	HMDB0000402	49601-06-1	Organic compounds	Lipids and lipid-like molecules	Fatty Acyls	Fatty acids and conjugates
ko00280	Valine, leucine and isoleucine degradation	2-Methyl-3-oxopropanoate	0.591353	0.000201517	1.26951	up	0.405358	0.000790259	1.15105	up	0.790671	0.000309337	1.29278	up	-0.249493	0.00122049	1.23169	down	-0.304857	0.000628938	1.32396	down	-0.153087	0.0287395	1.10097	down	18.3354	C4H6O3	249.065	3.23098	C00349	Valine, leucine and isoleucine degradation(ko00280)	--	--	--	--	HMDB0001172	6236-08-04	Organic compounds	Organic oxygen compounds	Organooxygen compounds	Carbonyl compounds
ko00270	Cysteine and methionine metabolism	5'-S-Methyl-5'-thioinosine	0.614574	0.0269431	1.16823	up	8.05273	0.000280506	1.16689	up	2.89825	0.000190253	1.29328	up	0.796408	0.0128217	1.18457	up	27.5609	0.022876	1.29056	up	-0.665748	0.0425474	1.07064	down	17.3122	C11H14N4O4S	316.113	4.5657	C19787	Cysteine and methionine metabolism(ko00270);;Metabolic pathways(ko01100)	--	--	--	--	--	--	--	--	--	--
ko00270	Cysteine and methionine metabolism	L-Cystathionine	-1.9095	2.37911e-05	1.27674	down	0.625999	0.00165525	1.13018	up	-0.47506	0.015314	1.20474	down	-0.659824	0.000241623	1.26013	down	-0.617447	0.00209118	1.3314	down	-0.960293	0.00089632	1.23994	down	-1.98231	C7H14N2O4S	443.127	4.7649	C02291	Glycine, serine and threonine metabolism(ko00260);;Cysteine and methionine metabolism(ko00270);;Metabolic pathways(ko01100);;Biosynthesis of secondary metabolites(ko01110);;Biosynthesis of amino acids(ko01230);;Biosynthesis of cofactors(ko01240)	--	--	--	--	HMDB0000099	56-88-2	Organic compounds	Organic acids and derivatives	Carboxylic acids and derivatives	Amino acids, peptides, and analogues
ko00270	Cysteine and methionine metabolism	S-Adenosyl-L-homocysteine	-1.4032	0.00249345	1.26981	down	0.937024	0.00082339	1.1575	up	0.535893	0.00137559	1.25738	up	-1.24371	0.00107799	1.26405	down	-2.21825	2.40493e-06	1.34952	down	-2.2487	6.70785e-06	1.24597	down	-20.512	C14H20N6O5S	405.088	3.63073	C00021	Cysteine and methionine metabolism(ko00270);;Metabolic pathways(ko01100);;Biosynthesis of amino acids(ko01230);;Biosynthesis of cofactors(ko01240);;Chemical carcinogenesis - reactive oxygen species(ko05208)	--	--	--	--	HMDB0000939	979-92-0	Organic compounds	Organoheterocyclic compounds	Lactones	Gamma butyrolactones
ko00270	Cysteine and methionine metabolism	S-Ribosyl-L-homocysteine	-3.30396	0.0123941	1.2296	down	-3.81337	0.00172994	1.1395	down	-3.47014	0.00628937	1.23566	down	-3.22753	0.0053757	1.23602	down	-1.75817	0.000988199	1.33461	down	-2.00908	2.73806e-05	1.24223	down	-14.6839	C9H17NO6S	579.146	3.71583	C03539	Cysteine and methionine metabolism(ko00270);;Metabolic pathways(ko01100);;Biosynthesis of amino acids(ko01230)	--	--	--	--	--	--	--	--	--	--
ko00260	Glycine, serine and threonine metabolism	L-Cystathionine	-1.9095	2.37911e-05	1.27674	down	0.625999	0.00165525	1.13018	up	-0.47506	0.015314	1.20474	down	-0.659824	0.000241623	1.26013	down	-0.617447	0.00209118	1.3314	down	-0.960293	0.00089632	1.23994	down	-1.98231	C7H14N2O4S	443.127	4.7649	C02291	Glycine, serine and threonine metabolism(ko00260);;Cysteine and methionine metabolism(ko00270);;Metabolic pathways(ko01100);;Biosynthesis of secondary metabolites(ko01110);;Biosynthesis of amino acids(ko01230);;Biosynthesis of cofactors(ko01240)	--	--	--	--	HMDB0000099	56-88-2	Organic compounds	Organic acids and derivatives	Carboxylic acids and derivatives	Amino acids, peptides, and analogues
ko00260	Glycine, serine and threonine metabolism	Methylglyoxal	0.391952	0.0162881	1.14877	up	0.409056	0.0408813	1.04132	up	0.403724	0.0379629	1.14373	up	-0.351511	0.004645	1.20966	down	-0.534439	0.011257	1.24003	down	-0.4093	0.0132674	1.13479	down	42.6526	C3H4O2	143.039	2.94567	C00546	Glycine, serine and threonine metabolism(ko00260);;Pyruvate metabolism(ko00620);;Propanoate metabolism(ko00640);;Metabolic pathways(ko01100);;Microbial metabolism in diverse environments(ko01120);;Diabetic cardiomyopathy(ko05415)	--	--	--	--	HMDB0001167	78-98-8	Organic compounds	Organic oxygen compounds	Organooxygen compounds	Carbonyl compounds
ko00240	Pyrimidine metabolism	Deoxyuridine	-1.594	0.00114961	1.25642	down	1.66369	0.00513269	1.13947	up	0.624619	0.0345256	1.19591	up	-1.20477	0.00370062	1.21393	down	-1.10738	0.000292405	1.34845	down	-1.31758	0.00233055	1.24052	down	-18.8518	C9H12N2O5	455.133	4.84355	C00526	Pyrimidine metabolism(ko00240);;Metabolic pathways(ko01100);;Nucleotide metabolism(ko01232);;ABC transporters(ko02010)	--	--	--	--	HMDB0000012	951-78-0	Organic compounds	Nucleosides, nucleotides, and analogues	Pyrimidine nucleosides	Pyrimidine 2'-deoxyribonucleosides
ko00230	Purine metabolism	Guanine	-0.638979	0.000307202	1.26201	down	-0.305441	0.0169611	1.10057	down	-0.699642	0.0140676	1.25241	down	-0.338997	0.00506915	1.19368	down	0.0989114	0.0358131	1.13653	up	0.744194	4.44406e-05	1.24161	up	-4.3377	C5H5N5O	152.056	0.783333	C00242	Purine metabolism(ko00230);;Metabolic pathways(ko01100);;Nucleotide metabolism(ko01232)	--	--	--	--	HMDB0000132	73-40-5	Organic compounds	Organoheterocyclic compounds	Imidazopyrimidines	Purines and purine derivatives
ko00230	Purine metabolism	Inosine	3.58481	0.000175276	1.26431	up	8.59596	0.003766	1.1591	up	2.68982	0.00134823	1.27816	up	6.74545	0.00167999	1.26351	up	4.52049	0.00287952	1.33098	up	-0.760299	0.0244543	1.12619	down	7.2645	C10H12N4O5	267.075	4.32295	C00294	Purine metabolism(ko00230);;Metabolic pathways(ko01100);;Nucleotide metabolism(ko01232);;ABC transporters(ko02010)	--	--	--	--	HMDB0000195	58-63-9	Organic compounds	Nucleosides, nucleotides, and analogues	Purine nucleosides	--
ko00195	Photosynthesis	Plastoquinol-1	0.691896	0.000771266	1.25725	up	0.86671	0.000900834	1.15576	up	0.639395	0.00407404	1.26602	up	0.373189	0.00913742	1.1744	up	0.335939	0.00697736	1.3312	up	0.16506	0.0303051	1.17377	up	-2.26161	C13H18O2	207.138	4.10872	C02185	Photosynthesis(ko00195);;Metabolic pathways(ko01100)	LMPR02010037	Prenol Lipids [PR]	Quinones and hydroquinones [PR02]	Ubiquinones [PR0201]	--	--	--	--	--	--
ko00190	Oxidative phosphorylation	FMN	0.845109	0.00374097	1.21424	up	1.3796	0.00552741	1.1182	up	-0.745305	0.00767494	1.25563	down	0.471803	0.0354869	1.07575	up	2.17824	0.00411062	1.33204	up	-1.95505	0.000178398	1.24558	down	-18.9426	C17H21N4O9P	477.071	3.05935	C00061	Oxidative phosphorylation(ko00190);;Riboflavin metabolism(ko00740);;Biosynthesis of various antibiotics(ko00998);;Biosynthesis of type II polyketide products(ko01057);;Metabolic pathways(ko01100);;Biosynthesis of secondary metabolites(ko01110);;Biosynthesis of cofactors(ko01240);;Vitamin digestion and absorption(ko04977)	--	--	--	--	HMDB0001520	146-17-8	Organic compounds	Nucleosides, nucleotides, and analogues	Flavin nucleotides	--
ko00190	Oxidative phosphorylation	Fumarate	1.6399	0.000666799	1.27469	up	1.44488	0.00352257	1.1541	up	0.886338	0.00900107	1.26693	up	3.9058	0.000478884	1.26703	up	0.645296	0.00560877	1.33279	up	1.00268	0.00250065	1.23835	up	22.9807	C4H4O4	115.006	3.38045	C00122	Citrate cycle (TCA cycle)(ko00020);;Oxidative phosphorylation(ko00190);;Arginine biosynthesis(ko00220);;Alanine, aspartate and glutamate metabolism(ko00250);;Tyrosine metabolism(ko00350);;Phenylalanine metabolism(ko00360);;Pyruvate metabolism(ko00620);;Styrene degradation(ko00643);;Butanoate metabolism(ko00650);;Carbon fixation pathways in prokaryotes(ko00720);;Nicotinate and nicotinamide metabol…	--	--	--	--	HMDB0000131	56-81-5	Organic compounds	Organic oxygen compounds	Organooxygen compounds	Carbohydrates and carbohydrate conjugates
ko00190	Oxidative phosphorylation	NADH	-0.439492	9.46885e-05	1.27331	down	0.230853	0.00747443	1.1218	up	-0.255047	0.00363058	1.23444	down	-0.123529	0.00097727	1.23593	down	-0.428143	0.0134277	1.29135	down	-0.946643	0.00157147	1.22095	down	-16.2706	C21H29N7O14P2	683.148	0.662467	C00004	Oxidative phosphorylation(ko00190);;Metabolic pathways(ko01100);;Calcium signaling pathway(ko04020);;Thermogenesis(ko04714);;Aldosterone synthesis and secretion(ko04925)	--	--	--	--	HMDB0001487	58-68-4	Organic compounds	Nucleosides, nucleotides, and analogues	(5'->5')-dinucleotides	--
ko00071	Fatty acid degradation	L-Palmitoylcarnitine	-0.769873	0.0128317	1.24509	down	-1.23065	0.00104169	1.16538	down	-1.62807	0.00335993	1.28601	down	-1.35491	0.00224737	1.26127	down	-0.807633	0.01842	1.2773	down	3.02358	0.0190074	1.20045	up	1.47454	C23H45NO4	364.322	7.62725	C02990	Fatty acid degradation(ko00071);;Fatty acid metabolism(ko01212)	LMFA07070079	Fatty Acyls [FA]	Fatty esters [FA07]	Fatty acyl carnitines [FA0707]	HMDB0240774	--	Organic compounds	Lipids and lipid-like molecules	Fatty Acyls	Fatty acid esters
ko00071	Fatty acid degradation	Lauroyl-CoA	-1.76485	0.000158365	1.27093	down	-1.00884	1.0975e-05	1.16484	down	-1.49729	1.75685e-06	1.29349	down	-2.45424	0.000151545	1.2667	down	-1.22906	3.5453e-06	1.34773	down	-1.62667	0.000353798	1.2434	down	-13.5759	C33H58N7O17P3S	970.244	2.80263	C01832	Fatty acid elongation(ko00062);;Fatty acid degradation(ko00071);;Metabolic pathways(ko01100);;Fatty acid metabolism(ko01212)	LMFA07050340	Fatty Acyls [FA]	Fatty esters [FA07]	Fatty acyl CoAs [FA0705]	HMDB0003571	6244-92-4	Organic compounds	Organic acids and derivatives	Hydroxy acids and derivatives	Beta hydroxy acids and derivatives
ko00062	Fatty acid elongation	Lauroyl-CoA	-1.76485	0.000158365	1.27093	down	-1.00884	1.0975e-05	1.16484	down	-1.49729	1.75685e-06	1.29349	down	-2.45424	0.000151545	1.2667	down	-1.22906	3.5453e-06	1.34773	down	-1.62667	0.000353798	1.2434	down	-13.5759	C33H58N7O17P3S	970.244	2.80263	C01832	Fatty acid elongation(ko00062);;Fatty acid degradation(ko00071);;Metabolic pathways(ko01100);;Fatty acid metabolism(ko01212)	LMFA07050340	Fatty Acyls [FA]	Fatty esters [FA07]	Fatty acyl CoAs [FA0705]	HMDB0003571	6244-92-4	Organic compounds	Organic acids and derivatives	Hydroxy acids and derivatives	Beta hydroxy acids and derivatives
ko00052	Galactose metabolism	Melibiitol	2.44509	0.00030633	1.27602	up	2.17076	0.000228103	1.16712	up	1.36003	0.000102859	1.29311	up	4.04407	0.000345131	1.26739	up	1.0481	6.02357e-06	1.3494	up	0.853212	2.75358e-06	1.24553	up	-10.7925	C12H24O11	389.126	3.45197	C05399	Galactose metabolism(ko00052)	--	--	--	--	HMDB0006791	--	Organic compounds	Lipids and lipid-like molecules	Fatty Acyls	Fatty acyl glycosides
ko00052	Galactose metabolism	Sucrose	2.57159	0.000613208	1.27452	up	1.61357	1.47589e-05	1.16592	up	1.84837	7.01959e-06	1.29265	up	2.89835	0.000779096	1.26585	up	0.426914	0.000286921	1.33189	up	1.02944	2.15859e-05	1.24214	up	-0.959416	C12H22O11	341.109	4.28718	C00089	Galactose metabolism(ko00052);;Starch and sucrose metabolism(ko00500);;Metabolic pathways(ko01100);;Biosynthesis of secondary metabolites(ko01110);;ABC transporters(ko02010);;Phosphotransferase system (PTS)(ko02060);;Taste transduction(ko04742);;Carbohydrate digestion and absorption(ko04973)	--	--	--	--	HMDB0000258	57-50-1	Organic compounds	Organic oxygen compounds	Organooxygen compounds	Carbohydrates and carbohydrate conjugates
ko00040	Pentose and glucuronate interconversions	D-Ribulose	0.740451	0.00277335	1.26218	up	-0.676492	0.000592046	1.15399	down	-0.27652	0.0153362	1.18035	down	0.843676	0.000863686	1.25416	up	-0.168954	0.0454407	1.10706	down	0.381455	0.00990523	1.19672	up	18.9107	C5H10O5	185.025	8.44695	C00309	Pentose and glucuronate interconversions(ko00040);;Metabolic pathways(ko01100)	--	--	--	--	HMDB0000621	131064-70-5	Organic compounds	Organic oxygen compounds	Organooxygen compounds	Carbohydrates and carbohydrate conjugates
ko00020	Citrate cycle (TCA cycle)	(S)-Malate	1.56932	3.07536e-05	1.27587	up	1.46088	0.00308052	1.15736	up	0.843306	0.00567135	1.26979	up	3.92946	0.000206656	1.26774	up	0.651695	0.0028552	1.33621	up	0.874677	0.00145735	1.23853	up	17.7587	C4H6O5	133.017	3.38045	C00149	Citrate cycle (TCA cycle)(ko00020);;Pyruvate metabolism(ko00620);;Glyoxylate and dicarboxylate metabolism(ko00630);;Methane metabolism(ko00680);;Carbon fixation in photosynthetic organisms(ko00710);;Carbon fixation pathways in prokaryotes(ko00720);;Biosynthesis of plant secondary metabolites(ko01060);;Biosynthesis of phenylpropanoids(ko01061);;Biosynthesis of terpenoids and steroids(ko01062);;Bio…	--	--	--	--	HMDB0000156	97-67-6	Organic compounds	Organic acids and derivatives	Hydroxy acids and derivatives	Beta hydroxy acids and derivatives
ko00020	Citrate cycle (TCA cycle)	Fumarate	1.6399	0.000666799	1.27469	up	1.44488	0.00352257	1.1541	up	0.886338	0.00900107	1.26693	up	3.9058	0.000478884	1.26703	up	0.645296	0.00560877	1.33279	up	1.00268	0.00250065	1.23835	up	22.9807	C4H4O4	115.006	3.38045	C00122	Citrate cycle (TCA cycle)(ko00020);;Oxidative phosphorylation(ko00190);;Arginine biosynthesis(ko00220);;Alanine, aspartate and glutamate metabolism(ko00250);;Tyrosine metabolism(ko00350);;Phenylalanine metabolism(ko00360);;Pyruvate metabolism(ko00620);;Styrene degradation(ko00643);;Butanoate metabolism(ko00650);;Carbon fixation pathways in prokaryotes(ko00720);;Nicotinate and nicotinamide metabol…	--	--	--	--	HMDB0000131	56-81-5	Organic compounds	Organic oxygen compounds	Organooxygen compounds	Carbohydrates and carbohydrate conjugates
ko00010	Glycolysis / Gluconeogenesis	Arbutin	2.25972	5.11635e-08	1.27731	up	3.81836	0.00040204	1.1669	up	1.20799	3.79616e-05	1.29016	up	3.89383	7.3804e-09	1.26818	up	1.22381	0.00119521	1.34648	up	-0.22802	0.0131909	1.21197	down	-0.111585	C12H16O7	589.177	3.83023	C06186	Glycolysis / Gluconeogenesis(ko00010);;Phosphotransferase system (PTS)(ko02060)	--	--	--	--	HMDB0029943	497-76-7	Organic compounds	Organic oxygen compounds	Organooxygen compounds	Carbohydrates and carbohydrate conjugates

## Sheet: TableS4-Toleran-pathway55_gene
Table S4.	Details of the candidate DEGs involved in the 55 late-seeding-tolerance pathways.
#pathway_id	pathway_name	gene_id	gene_name	nr_symbol	T1V3_vs_T1V1_DESeq2_FDR	T1V3_vs_T1V1_DESeq2_log2FC	T1V3_vs_T1V1_DESeq2_(FDR_0.01_FC_2)_regulated	T2V3_vs_T2V1_DESeq2_FDR	T2V3_vs_T2V1_DESeq2_log2FC	T2V3_vs_T2V1_DESeq2_(FDR_0.01_FC_2)_regulated	T3V3_vs_T3V1_DESeq2_FDR	T3V3_vs_T3V1_DESeq2_log2FC	T3V3_vs_T3V1_DESeq2_(FDR_0.01_FC_2)_regulated	T1V3_vs_T1V2_DESeq2_FDR	T1V3_vs_T1V2_DESeq2_log2FC	T1V3_vs_T1V2_DESeq2_(FDR_0.01_FC_2)_regulated	T2V3_vs_T2V2_DESeq2_FDR	T2V3_vs_T2V2_DESeq2_log2FC	T2V3_vs_T2V2_DESeq2_(FDR_0.01_FC_2)_regulated	T3V3_vs_T3V2_DESeq2_FDR	T3V3_vs_T3V2_DESeq2_log2FC	T3V3_vs_T3V2_DESeq2_(FDR_0.01_FC_2)_regulated	COG_class	COG_class_annotation	GO_annotation	KEGG_annotation	KEGG_pathway_annotation	KOG_class	KOG_class_annotation	Pfam_annotation	Swiss_Prot_annotation	eggNOG_class	eggNOG_class_annotation	NR_annotation
ko00500	Starch and sucrose metabolism	NewGene_9788	--	--	6.55345e-20	-11.2965	down	1.95485e-15	-10.32	down	1.68213e-14	-9.9623	down	2.89893e-19	-11.1153	down	3.59695e-15	-10.3419	down	7.542e-23	-4.95474	down	--	--	Cellular Component: vacuolar membrane (GO:0005774);; Biological Process: signal transduction (GO:0007165);; Molecular Function: proton transmembrane transporter activity (GO:0015078);; Cellular Component: integral component of membrane (GO:0016021);; Cellular Component: proton-transporting V-type ATPase, V0 domain (GO:0033179);; Molecular Function: ADP binding (GO:0043531);;	K00695|4.29e-29|mtr:MTR_6g478030|K00695 sucrose synthase [EC:2.4.1.13] | (RefSeq) sucrose synthase	Starch and sucrose metabolism (ko00500)	--	--	NB-ARC domain	Protein VARIATION IN COMPOUND TRIGGERED ROOT growth response OS=Arabidopsis thaliana OX=3702 GN=VICTR PE=1 SV=1	C	Energy production and conversion	hypothetical protein F2Q69_00023942, partial [Brassica cretica]
ko00400	Phenylalanine, tyrosine and tryptophan biosynthesis	NewGene_7532	--	LOC106351242	1.2662e-13	-9.46096	down	9.0984e-14	-9.99285	down	2.77673e-13	-9.61168	down	5.43655e-13	-9.27941	down	1.40131e-13	-10.0129	down	6.59216e-12	-2.9279	down	--	--	--	K01626|1.23e-11|aof:109834542|K01626 3-deoxy-7-phosphoheptulonate synthase [EC:2.5.1.54] | (RefSeq) LOW QUALITY PROTEIN: phospho-2-dehydro-3-deoxyheptonate aldolase 2, chloroplastic-like	Phenylalanine, tyrosine and tryptophan biosynthesis (ko00400);; Biosynthesis of amino acids (ko01230)	[R]	General function prediction only	--	--	E	Amino acid transport and metabolism	uncharacterized protein LOC106351242 [Brassica napus]
ko01230	Biosynthesis of amino acids	NewGene_7532	--	LOC106351242	1.2662e-13	-9.46096	down	9.0984e-14	-9.99285	down	2.77673e-13	-9.61168	down	5.43655e-13	-9.27941	down	1.40131e-13	-10.0129	down	6.59216e-12	-2.9279	down	--	--	--	K01626|1.23e-11|aof:109834542|K01626 3-deoxy-7-phosphoheptulonate synthase [EC:2.5.1.54] | (RefSeq) LOW QUALITY PROTEIN: phospho-2-dehydro-3-deoxyheptonate aldolase 2, chloroplastic-like	Phenylalanine, tyrosine and tryptophan biosynthesis (ko00400);; Biosynthesis of amino acids (ko01230)	[R]	General function prediction only	--	--	E	Amino acid transport and metabolism	uncharacterized protein LOC106351242 [Brassica napus]
ko00190	Oxidative phosphorylation	NewGene_7195	--	LOC103859146	2.84526e-24	-8.03121	down	2.06661e-08	-8.40959	down	5.49833e-12	-9.27198	down	1.46586e-17	-10.6943	down	5.56958e-08	-8.42957	down	8.61478e-09	-3.79591	down	--	--	Molecular Function: nucleic acid binding (GO:0003676);; Biological Process: DNA integration (GO:0015074);;	K01535|1.55e-195|bna:106384822|K01535 H+-transporting ATPase [EC:7.1.2.1] | (RefSeq) ATPase 2, plasma membrane-type-like	Oxidative phosphorylation (ko00190)	[R]	General function prediction only	Reverse transcriptase (RNA-dependent DNA polymerase)	Retrovirus-related Pol polyprotein from transposon RE2 OS=Arabidopsis thaliana OX=3702 GN=RE2 PE=4 SV=1	L	Replication, recombination and repair	uncharacterized protein LOC103859146 [Brassica rapa]
ko00195	Photosynthesis	NewGene_6799	--	LOC106419926	1.26754e-11	-6.47869	down	2.008e-08	-8.31516	down	1.31101e-09	-8.56417	down	2.67984e-11	-8.74388	down	7.00518e-08	-8.3367	down	1.60609e-06	-3.38124	down	--	--	Molecular Function: zinc ion binding (GO:0008270);;	K02113|1.20e-09|bna:106358906|K02113 F-type H+-transporting ATPase subunit delta | (RefSeq) ATP synthase delta chain, chloroplastic-like	Oxidative phosphorylation (ko00190);; Photosynthesis (ko00195)	--	--	MULE transposase domain	--	S	Function unknown	protein FAR1-RELATED SEQUENCE 5-like [Brassica napus]
ko00190	Oxidative phosphorylation	NewGene_6799	--	LOC106419926	1.26754e-11	-6.47869	down	2.008e-08	-8.31516	down	1.31101e-09	-8.56417	down	2.67984e-11	-8.74388	down	7.00518e-08	-8.3367	down	1.60609e-06	-3.38124	down	--	--	Molecular Function: zinc ion binding (GO:0008270);;	K02113|1.20e-09|bna:106358906|K02113 F-type H+-transporting ATPase subunit delta | (RefSeq) ATP synthase delta chain, chloroplastic-like	Oxidative phosphorylation (ko00190);; Photosynthesis (ko00195)	--	--	MULE transposase domain	--	S	Function unknown	protein FAR1-RELATED SEQUENCE 5-like [Brassica napus]
ko00620	Pyruvate metabolism	NewGene_340	--	--	5.52628e-12	-1.86998	down	1.1637e-05	-1.83306	down	0.000982247	-1.13738	down	0.00014076	-1.00317	down	3.67287e-13	-2.35407	down	0.00607153	-1.18667	down	[C]	Energy production and conversion	Molecular Function: malate synthase activity (GO:0004474);; Cellular Component: cytoplasm (GO:0005737);; Biological Process: glyoxylate cycle (GO:0006097);;	K01638|3.92e-54|brp:103850517|K01638 malate synthase [EC:2.3.3.9] | (RefSeq) malate synthase, glyoxysomal	Pyruvate metabolism (ko00620);; Glyoxylate and dicarboxylate metabolism (ko00630);; Carbon metabolism (ko01200)	[C]	Energy production and conversion	Malate synthase	Malate synthase, glyoxysomal OS=Brassica napus OX=3708 PE=2 SV=1	C	Energy production and conversion	BnaAnng41760D [Brassica napus]
ko00630	Glyoxylate and dicarboxylate metabolism	NewGene_340	--	--	5.52628e-12	-1.86998	down	1.1637e-05	-1.83306	down	0.000982247	-1.13738	down	0.00014076	-1.00317	down	3.67287e-13	-2.35407	down	0.00607153	-1.18667	down	[C]	Energy production and conversion	Molecular Function: malate synthase activity (GO:0004474);; Cellular Component: cytoplasm (GO:0005737);; Biological Process: glyoxylate cycle (GO:0006097);;	K01638|3.92e-54|brp:103850517|K01638 malate synthase [EC:2.3.3.9] | (RefSeq) malate synthase, glyoxysomal	Pyruvate metabolism (ko00620);; Glyoxylate and dicarboxylate metabolism (ko00630);; Carbon metabolism (ko01200)	[C]	Energy production and conversion	Malate synthase	Malate synthase, glyoxysomal OS=Brassica napus OX=3708 PE=2 SV=1	C	Energy production and conversion	BnaAnng41760D [Brassica napus]
ko01200	Carbon metabolism	NewGene_340	--	--	5.52628e-12	-1.86998	down	1.1637e-05	-1.83306	down	0.000982247	-1.13738	down	0.00014076	-1.00317	down	3.67287e-13	-2.35407	down	0.00607153	-1.18667	down	[C]	Energy production and conversion	Molecular Function: malate synthase activity (GO:0004474);; Cellular Component: cytoplasm (GO:0005737);; Biological Process: glyoxylate cycle (GO:0006097);;	K01638|3.92e-54|brp:103850517|K01638 malate synthase [EC:2.3.3.9] | (RefSeq) malate synthase, glyoxysomal	Pyruvate metabolism (ko00620);; Glyoxylate and dicarboxylate metabolism (ko00630);; Carbon metabolism (ko01200)	[C]	Energy production and conversion	Malate synthase	Malate synthase, glyoxysomal OS=Brassica napus OX=3708 PE=2 SV=1	C	Energy production and conversion	BnaAnng41760D [Brassica napus]
ko00400	Phenylalanine, tyrosine and tryptophan biosynthesis	NewGene_10625	--	--	1.34433e-14	-9.74882	down	1.84469e-11	-9.26037	down	6.14704e-10	-8.82448	down	5.7247e-14	-9.56733	down	4.47237e-11	-9.28085	down	1.29025e-09	-8.67203	down	--	--	Molecular Function: tryptophan synthase activity (GO:0004834);;	K01696|3.73e-18|bna:106354950|K01696 tryptophan synthase beta chain [EC:4.2.1.20] | (RefSeq) tryptophan synthase beta chain 2, chloroplastic-like	Glycine, serine and threonine metabolism (ko00260);; Phenylalanine, tyrosine and tryptophan biosynthesis (ko00400);; Biosynthesis of amino acids (ko01230)	--	--	--	--	E	Amino acid transport and metabolism	hypothetical protein DY000_02042355 [Brassica cretica]
ko00260	Glycine, serine and threonine metabolism	NewGene_10625	--	--	1.34433e-14	-9.74882	down	1.84469e-11	-9.26037	down	6.14704e-10	-8.82448	down	5.7247e-14	-9.56733	down	4.47237e-11	-9.28085	down	1.29025e-09	-8.67203	down	--	--	Molecular Function: tryptophan synthase activity (GO:0004834);;	K01696|3.73e-18|bna:106354950|K01696 tryptophan synthase beta chain [EC:4.2.1.20] | (RefSeq) tryptophan synthase beta chain 2, chloroplastic-like	Glycine, serine and threonine metabolism (ko00260);; Phenylalanine, tyrosine and tryptophan biosynthesis (ko00400);; Biosynthesis of amino acids (ko01230)	--	--	--	--	E	Amino acid transport and metabolism	hypothetical protein DY000_02042355 [Brassica cretica]
ko01230	Biosynthesis of amino acids	NewGene_10625	--	--	1.34433e-14	-9.74882	down	1.84469e-11	-9.26037	down	6.14704e-10	-8.82448	down	5.7247e-14	-9.56733	down	4.47237e-11	-9.28085	down	1.29025e-09	-8.67203	down	--	--	Molecular Function: tryptophan synthase activity (GO:0004834);;	K01696|3.73e-18|bna:106354950|K01696 tryptophan synthase beta chain [EC:4.2.1.20] | (RefSeq) tryptophan synthase beta chain 2, chloroplastic-like	Glycine, serine and threonine metabolism (ko00260);; Phenylalanine, tyrosine and tryptophan biosynthesis (ko00400);; Biosynthesis of amino acids (ko01230)	--	--	--	--	E	Amino acid transport and metabolism	hypothetical protein DY000_02042355 [Brassica cretica]
ko00500	Starch and sucrose metabolism	Bnascaffold0507G0000100ZS	Bnascaffold0507G0000100ZS	LOC103851390	2.79108e-65	-2.20243	down	2.00065e-56	-3.20249	down	1.46076e-17	-1.79665	down	1.35631e-12	-2.34397	down	2.70375e-72	-2.48014	down	0.00942931	-1.89428	down	[G]	Carbohydrate transport and metabolism	Molecular Function: hydrolase activity, hydrolyzing O-glycosyl compounds (GO:0004553);; Biological Process: carbohydrate metabolic process (GO:0005975);;	K05349|0.0e+00|brp:103851390|K05349 beta-glucosidase [EC:3.2.1.21] | (RefSeq) beta-glucosidase BoGH3B	Cyanoamino acid metabolism (ko00460);; Starch and sucrose metabolism (ko00500);; Phenylpropanoid biosynthesis (ko00940)	--	--	Glycosyl hydrolase family 3 N terminal domain	Beta-xylosidase/alpha-L-arabinofuranosidase 2 OS=Medicago sativa subsp. varia OX=36902 GN=Xyl2 PE=2 SV=1	G	Carbohydrate transport and metabolism	beta-glucosidase BoGH3B [Brassica rapa]
ko00940	Phenylpropanoid biosynthesis	Bnascaffold0507G0000100ZS	Bnascaffold0507G0000100ZS	LOC103851390	2.79108e-65	-2.20243	down	2.00065e-56	-3.20249	down	1.46076e-17	-1.79665	down	1.35631e-12	-2.34397	down	2.70375e-72	-2.48014	down	0.00942931	-1.89428	down	[G]	Carbohydrate transport and metabolism	Molecular Function: hydrolase activity, hydrolyzing O-glycosyl compounds (GO:0004553);; Biological Process: carbohydrate metabolic process (GO:0005975);;	K05349|0.0e+00|brp:103851390|K05349 beta-glucosidase [EC:3.2.1.21] | (RefSeq) beta-glucosidase BoGH3B	Cyanoamino acid metabolism (ko00460);; Starch and sucrose metabolism (ko00500);; Phenylpropanoid biosynthesis (ko00940)	--	--	Glycosyl hydrolase family 3 N terminal domain	Beta-xylosidase/alpha-L-arabinofuranosidase 2 OS=Medicago sativa subsp. varia OX=36902 GN=Xyl2 PE=2 SV=1	G	Carbohydrate transport and metabolism	beta-glucosidase BoGH3B [Brassica rapa]
ko00460	Cyanoamino acid metabolism	Bnascaffold0507G0000100ZS	Bnascaffold0507G0000100ZS	LOC103851390	2.79108e-65	-2.20243	down	2.00065e-56	-3.20249	down	1.46076e-17	-1.79665	down	1.35631e-12	-2.34397	down	2.70375e-72	-2.48014	down	0.00942931	-1.89428	down	[G]	Carbohydrate transport and metabolism	Molecular Function: hydrolase activity, hydrolyzing O-glycosyl compounds (GO:0004553);; Biological Process: carbohydrate metabolic process (GO:0005975);;	K05349|0.0e+00|brp:103851390|K05349 beta-glucosidase [EC:3.2.1.21] | (RefSeq) beta-glucosidase BoGH3B	Cyanoamino acid metabolism (ko00460);; Starch and sucrose metabolism (ko00500);; Phenylpropanoid biosynthesis (ko00940)	--	--	Glycosyl hydrolase family 3 N terminal domain	Beta-xylosidase/alpha-L-arabinofuranosidase 2 OS=Medicago sativa subsp. varia OX=36902 GN=Xyl2 PE=2 SV=1	G	Carbohydrate transport and metabolism	beta-glucosidase BoGH3B [Brassica rapa]
ko00770	Pantothenate and CoA biosynthesis	BnaC09G0620000ZS	BnaC09G0620000ZS	LOC106433523	0.00390177	6.29912	up	1.50771e-19	11.3804	up	1.41735e-10	1.47508	up	0.00205673	6.66015	up	4.34309e-19	11.3069	up	4.09906e-15	1.72968	up	--	--	--	K01922|3.3e-175|bna:106433523|K01922 phosphopantothenate---cysteine ligase (ATP) [EC:6.3.2.51] | (RefSeq) phosphopantothenate--cysteine ligase 2-like	Pantothenate and CoA biosynthesis (ko00770)	[R]	General function prediction only	DNA / pantothenate metabolism flavoprotein	Phosphopantothenate--cysteine ligase 2 OS=Arabidopsis thaliana OX=3702 GN=PPCS2 PE=2 SV=2	H	Coenzyme transport and metabolism	phosphopantothenate--cysteine ligase 2-like [Brassica napus]
ko00740	Riboflavin metabolism	BnaC09G0610600ZS	BnaC09G0610600ZS	LOC106403605	4.71877e-139	4.00308	up	5.61979e-156	5.14198	up	3.46143e-38	1.96127	up	2.78158e-186	4.78962	up	8.73561e-204	5.55396	up	1.57479e-33	1.72619	up	[R]	General function prediction only	Molecular Function: catalytic activity (GO:0003824);;	K00953|1.3e-91|obr:102718041|K00953 FAD synthetase [EC:2.7.7.2] | (RefSeq) probable FAD synthase	Riboflavin metabolism (ko00740)	[EH]	Amino acid transport and metabolism;; Coenzyme transport and metabolism	Phosphoadenosine phosphosulfate reductase family	--	P	Inorganic ion transport and metabolism	FAD synthase isoform X1 [Brassica napus]
ko00500	Starch and sucrose metabolism	BnaC09G0609500ZS	BnaC09G0609500ZS	--	3.47636e-110	2.98098	up	1.32358e-34	2.59148	up	4.58805e-10	1.14311	up	2.06231e-83	2.7974	up	1.21359e-30	2.45561	up	1.80403e-11	1.22618	up	[G]	Carbohydrate transport and metabolism	Molecular Function: 1,4-alpha-glucan branching enzyme activity (GO:0003844);; Molecular Function: hydrolase activity, hydrolyzing O-glycosyl compounds (GO:0004553);; Biological Process: glycogen biosynthetic process (GO:0005978);; Molecular Function: cation binding (GO:0043169);;	K00700|0.0e+00|boe:106318630|K00700 1,4-alpha-glucan branching enzyme [EC:2.4.1.18] | (RefSeq) 1,4-alpha-glucan-branching enzyme 2-2, chloroplastic/amyloplastic isoform X1	Starch and sucrose metabolism (ko00500)	[G]	Carbohydrate transport and metabolism	Alpha amylase, C-terminal all-beta domain	1,4-alpha-glucan-branching enzyme 2-2, chloroplastic/amyloplastic OS=Arabidopsis thaliana OX=3702 GN=SBE2.2 PE=1 SV=1	G	Carbohydrate transport and metabolism	BnaCnng02680D [Brassica napus]
ko00591	Linoleic acid metabolism	BnaC09G0605500ZS	BnaC09G0605500ZS	LOC106372515	6.92225e-96	6.32368	up	1.19772e-24	4.5159	up	1.47348e-07	1.43531	up	2.3887e-138	7.26953	up	9.93609e-13	5.36879	up	6.44568e-18	2.19532	up	[R]	General function prediction only	Molecular Function: triglyceride lipase activity (GO:0004806);; Cellular Component: integral component of membrane (GO:0016021);; Biological Process: lipid catabolic process (GO:0016042);;	K14674|0.0e+00|bna:106372515|K14674 TAG lipase / steryl ester hydrolase / phospholipase A2 / LPA acyltransferase [EC:3.1.1.3 3.1.1.13 3.1.1.4 2.3.1.51] | (RefSeq) triacylglycerol lipase SDP1	Steroid biosynthesis (ko00100);; Glycerolipid metabolism (ko00561);; Glycerophospholipid metabolism (ko00564);; Ether lipid metabolism (ko00565);; Arachidonic acid metabolism (ko00590);; Linoleic acid metabolism (ko00591);; alpha-Linolenic acid metabolism (ko00592)	[R]	General function prediction only	Domain of unknown function (DUF3336)	Triacylglycerol lipase SDP1 OS=Arabidopsis thaliana OX=3702 GN=SDP1 PE=1 SV=1	S	Function unknown	triacylglycerol lipase SDP1 [Brassica napus]
ko00590	Arachidonic acid metabolism	BnaC09G0605500ZS	BnaC09G0605500ZS	LOC106372515	6.92225e-96	6.32368	up	1.19772e-24	4.5159	up	1.47348e-07	1.43531	up	2.3887e-138	7.26953	up	9.93609e-13	5.36879	up	6.44568e-18	2.19532	up	[R]	General function prediction only	Molecular Function: triglyceride lipase activity (GO:0004806);; Cellular Component: integral component of membrane (GO:0016021);; Biological Process: lipid catabolic process (GO:0016042);;	K14674|0.0e+00|bna:106372515|K14674 TAG lipase / steryl ester hydrolase / phospholipase A2 / LPA acyltransferase [EC:3.1.1.3 3.1.1.13 3.1.1.4 2.3.1.51] | (RefSeq) triacylglycerol lipase SDP1	Steroid biosynthesis (ko00100);; Glycerolipid metabolism (ko00561);; Glycerophospholipid metabolism (ko00564);; Ether lipid metabolism (ko00565);; Arachidonic acid metabolism (ko00590);; Linoleic acid metabolism (ko00591);; alpha-Linolenic acid metabolism (ko00592)	[R]	General function prediction only	Domain of unknown function (DUF3336)	Triacylglycerol lipase SDP1 OS=Arabidopsis thaliana OX=3702 GN=SDP1 PE=1 SV=1	S	Function unknown	triacylglycerol lipase SDP1 [Brassica napus]
ko00592	alpha-Linolenic acid metabolism	BnaC09G0605500ZS	BnaC09G0605500ZS	LOC106372515	6.92225e-96	6.32368	up	1.19772e-24	4.5159	up	1.47348e-07	1.43531	up	2.3887e-138	7.26953	up	9.93609e-13	5.36879	up	6.44568e-18	2.19532	up	[R]	General function prediction only	Molecular Function: triglyceride lipase activity (GO:0004806);; Cellular Component: integral component of membrane (GO:0016021);; Biological Process: lipid catabolic process (GO:0016042);;	K14674|0.0e+00|bna:106372515|K14674 TAG lipase / steryl ester hydrolase / phospholipase A2 / LPA acyltransferase [EC:3.1.1.3 3.1.1.13 3.1.1.4 2.3.1.51] | (RefSeq) triacylglycerol lipase SDP1	Steroid biosynthesis (ko00100);; Glycerolipid metabolism (ko00561);; Glycerophospholipid metabolism (ko00564);; Ether lipid metabolism (ko00565);; Arachidonic acid metabolism (ko00590);; Linoleic acid metabolism (ko00591);; alpha-Linolenic acid metabolism (ko00592)	[R]	General function prediction only	Domain of unknown function (DUF3336)	Triacylglycerol lipase SDP1 OS=Arabidopsis thaliana OX=3702 GN=SDP1 PE=1 SV=1	S	Function unknown	triacylglycerol lipase SDP1 [Brassica napus]
ko00630	Glyoxylate and dicarboxylate metabolism	BnaC09G0604900ZS	BnaC09G0604900ZS	--	4.49689e-67	9.96363	up	1.07844e-85	8.25006	up	2.27233e-18	1.70296	up	2.15698e-65	9.81469	up	8.63243e-90	8.28285	up	1.08484e-24	1.97313	up	[E]	Amino acid transport and metabolism	Biological Process: glutamate biosynthetic process (GO:0006537);; Molecular Function: glutamate synthase activity (GO:0015930);;	K00284|0.0e+00|bna:106372522|K00284 glutamate synthase (ferredoxin) [EC:1.4.7.1] | (RefSeq) ferredoxin-dependent glutamate synthase 1, chloroplastic/mitochondrial	Glyoxylate and dicarboxylate metabolism (ko00630);; Nitrogen metabolism (ko00910)	[E]	Amino acid transport and metabolism	Glutamine amidotransferases class-II	Ferredoxin-dependent glutamate synthase 1, chloroplastic/mitochondrial OS=Arabidopsis thaliana OX=3702 GN=GLU1 PE=1 SV=3	E	Amino acid transport and metabolism	BnaCnng10340D [Brassica napus]
ko00500	Starch and sucrose metabolism	BnaC09G0602800ZS	BnaC09G0602800ZS	--	1.62996e-27	13.2445	up	9.80593e-25	12.7244	up	6.23633e-16	2.34661	up	9.49634e-27	13.0483	up	3.81632e-24	12.585	up	1.07942e-11	2.00659	up	[G]	Carbohydrate transport and metabolism	Biological Process: carbohydrate metabolic process (GO:0005975);; Molecular Function: pullulanase activity (GO:0051060);;	K01214|5.2e-25|bna:106438474|K01214 isoamylase [EC:3.2.1.68] | (RefSeq) isoamylase 3, chloroplastic-like	Starch and sucrose metabolism (ko00500)	[G]	Carbohydrate transport and metabolism	Domain of unknown function (DUF3372)	Pullulanase 1, chloroplastic OS=Arabidopsis thaliana OX=3702 GN=PU1 PE=1 SV=2	G	Carbohydrate transport and metabolism	BnaCnng20610D [Brassica napus]
ko04070	Phosphatidylinositol signaling system	BnaC09G0600600ZS	BnaC09G0600600ZS	LOC106433131	2.54028e-38	7.18168	up	1.00584e-20	11.7074	up	3.85229e-07	1.68401	up	8.22351e-46	7.78806	up	1.27018e-18	11.1952	up	1.88497e-09	1.90302	up	--	--	Molecular Function: protein tyrosine phosphatase activity (GO:0004725);;	K18081|0.0e+00|bna:106433131|K18081 myotubularin-related protein 1/2 [EC:3.1.3.64 3.1.3.95] | (RefSeq) phosphatidylinositol-3-phosphatase myotubularin-2	Inositol phosphate metabolism (ko00562);; Phosphatidylinositol signaling system (ko04070)	[IU]	Lipid transport and metabolism;; Intracellular trafficking, secretion, and vesicular transport	Myotubularin-like phosphatase domain	Phosphatidylinositol-3-phosphatase myotubularin-2 OS=Arabidopsis thaliana OX=3702 GN=MTM2 PE=1 SV=1	S	Function unknown	phosphatidylinositol-3-phosphatase myotubularin-2 [Brassica napus]
ko00562	Inositol phosphate metabolism	BnaC09G0600600ZS	BnaC09G0600600ZS	LOC106433131	2.54028e-38	7.18168	up	1.00584e-20	11.7074	up	3.85229e-07	1.68401	up	8.22351e-46	7.78806	up	1.27018e-18	11.1952	up	1.88497e-09	1.90302	up	--	--	Molecular Function: protein tyrosine phosphatase activity (GO:0004725);;	K18081|0.0e+00|bna:106433131|K18081 myotubularin-related protein 1/2 [EC:3.1.3.64 3.1.3.95] | (RefSeq) phosphatidylinositol-3-phosphatase myotubularin-2	Inositol phosphate metabolism (ko00562);; Phosphatidylinositol signaling system (ko04070)	[IU]	Lipid transport and metabolism;; Intracellular trafficking, secretion, and vesicular transport	Myotubularin-like phosphatase domain	Phosphatidylinositol-3-phosphatase myotubularin-2 OS=Arabidopsis thaliana OX=3702 GN=MTM2 PE=1 SV=1	S	Function unknown	phosphatidylinositol-3-phosphatase myotubularin-2 [Brassica napus]
ko00920	Sulfur metabolism	BnaC09G0600300ZS	BnaC09G0600300ZS	LOC106318512	3.16521e-78	9.87435	up	1.96841e-29	13.8465	up	6.79888e-06	1.09338	up	2.64245e-89	10.5338	up	2.57888e-33	14.6983	up	2.02009e-11	1.55291	up	[P]	Inorganic ion transport and metabolism	Molecular Function: heme binding (GO:0020037);; Molecular Function: sulfite reductase (ferredoxin) activity (GO:0050311);; Molecular Function: 4 iron, 4 sulfur cluster binding (GO:0051539);;	K00392|0.0e+00|bna:106433114|K00392 sulfite reductase (ferredoxin) [EC:1.8.7.1] | (RefSeq) assimilatory sulfite reductase (ferredoxin), chloroplastic	Sulfur metabolism (ko00920)	[P]	Inorganic ion transport and metabolism	Nitrite and sulphite reductase 4Fe-4S domain	Assimilatory sulfite reductase (ferredoxin), chloroplastic OS=Arabidopsis thaliana OX=3702 GN=SIR PE=1 SV=1	C	Energy production and conversion	PREDICTED: sulfite reductase [ferredoxin], chloroplastic [Brassica oleracea var. oleracea]
ko00062	Fatty acid elongation	BnaC09G0597100ZS	BnaC09G0597100ZS	LOC106440638	2.59782e-34	4.52867	up	2.05017e-17	4.18355	up	5.49775e-05	1.4505	up	1.55213e-33	4.63542	up	3.65964e-24	4.63601	up	2.0438e-05	1.48764	up	[Q]	Secondary metabolites biosynthesis, transport and catabolism	Biological Process: fatty acid biosynthetic process (GO:0006633);; Cellular Component: integral component of membrane (GO:0016021);; Molecular Function: transferase activity, transferring acyl groups other than amino-acyl groups (GO:0016747);;	K15397|2.7e-291|bna:106440638|K15397 3-ketoacyl-CoA synthase [EC:2.3.1.199] | (RefSeq) 3-ketoacyl-CoA synthase 11-like	Fatty acid elongation (ko00062);; Plant-pathogen interaction (ko04626)	--	--	FAE1/Type III polyketide synthase-like protein	3-ketoacyl-CoA synthase 11 OS=Arabidopsis thaliana OX=3702 GN=KCS11 PE=1 SV=1	I	Lipid transport and metabolism	3-ketoacyl-CoA synthase 11-like [Brassica napus]
ko00520	Amino sugar and nucleotide sugar metabolism	BnaC09G0596100ZS	BnaC09G0596100ZS	--	7.88668e-55	7.14533	up	5.10048e-08	8.7359	up	5.96208e-07	1.28876	up	8.15743e-93	8.9416	up	2.82784e-09	9.51737	up	3.1459e-20	2.12818	up	[G]	Carbohydrate transport and metabolism	Biological Process: L-arabinose metabolic process (GO:0046373);; Molecular Function: alpha-L-arabinofuranosidase activity (GO:0046556);;	K01209|0.0e+00|boe:106318492|K01209 alpha-L-arabinofuranosidase [EC:3.2.1.55] | (RefSeq) alpha-L-arabinofuranosidase 2-like	Amino sugar and nucleotide sugar metabolism (ko00520)	--	--	Alpha-L-arabinofuranosidase C-terminal domain	Alpha-L-arabinofuranosidase 2 OS=Arabidopsis thaliana OX=3702 GN=ASD2 PE=2 SV=1	G	Carbohydrate transport and metabolism	unnamed protein product [Brassica oleracea]
ko00909	Sesquiterpenoid and triterpenoid biosynthesis	BnaC09G0479400ZS	BnaC09G0479400ZS	LOC106371933	3.69049e-25	-5.29872	down	1.09082e-44	-4.09979	down	5.11348e-35	-2.11424	down	8.2975e-20	-3.73065	down	1.04401e-139	-7.15358	down	0.000181324	-2.91555	down	--	--	Molecular Function: magnesium ion binding (GO:0000287);; Molecular Function: terpene synthase activity (GO:0010333);;	K15799|7.0e-218|bna:106371933|K15799 (+)-alpha-barbatene/beta-chamigrene/thujopsene synthase [EC:4.2.3.69 4.2.3.78 4.2.3.79] | (RefSeq) alpha-barbatene synthase-like isoform X1	Sesquiterpenoid and triterpenoid biosynthesis (ko00909)	--	--	Terpene synthase, N-terminal domain	Alpha-barbatene synthase OS=Arabidopsis thaliana OX=3702 GN=BS PE=1 SV=2	S	Function unknown	alpha-barbatene synthase-like isoform X1 [Brassica napus]
ko00195	Photosynthesis	BnaC09G0231100ZS	BnaC09G0231100ZS	--	2.56914e-15	-9.95807	down	6.66853e-13	-9.63273	down	8.66629e-11	-8.82388	down	1.09196e-14	-9.77666	down	1.53183e-12	-9.65415	down	8.19421e-06	-2.49596	down	[P]	Inorganic ion transport and metabolism	Molecular Function: oxidoreductase activity (GO:0016491);; Biological Process: oxidation-reduction process (GO:0055114);;	K02641|1.1e-21|dcr:108194060|K02641 ferredoxin--NADP+ reductase [EC:1.18.1.2] | (RefSeq) ferredoxin--NADP reductase, leaf isozyme, chloroplastic-like isoform X1	Photosynthesis (ko00195)	[C]	Energy production and conversion	Oxidoreductase NAD-binding domain	Ferredoxin--NADP reductase, leaf isozyme 1, chloroplastic OS=Arabidopsis thaliana OX=3702 GN=LFNR1 PE=1 SV=1	P	Inorganic ion transport and metabolism	hypothetical protein DY000_02013398 [Brassica cretica]
ko00500	Starch and sucrose metabolism	BnaC09G0010200ZS	BnaC09G0010200ZS	--	2.71813e-10	1.83577	up	8.95e-13	9.56879	up	0.00373297	1.01714	up	6.68336e-79	3.99169	up	2.67563e-21	11.9039	up	2.62819e-06	1.51336	up	[T]	Signal transduction mechanisms	Molecular Function: protein kinase activity (GO:0004672);; Molecular Function: ATP binding (GO:0005524);; Cellular Component: integral component of membrane (GO:0016021);; Molecular Function: carbohydrate binding (GO:0030246);;	K01176|1.7e-66|sbi:8065370|K01176 alpha-amylase [EC:3.2.1.1] | (RefSeq) alpha-amylase isozyme 2A	Starch and sucrose metabolism (ko00500)	--	--	Legume lectin domain	L-type lectin-domain containing receptor kinase IV.4 OS=Arabidopsis thaliana OX=3702 GN=LECRK44 PE=3 SV=1	T	Signal transduction mechanisms	unnamed protein product [Brassica oleracea]
ko00500	Starch and sucrose metabolism	BnaC09G0004000ZS	BnaC09G0004000ZS	LOC106426589	1.56265e-22	4.40091	up	1.38873e-17	10.7337	up	2.5765e-50	2.68637	up	5.80924e-31	5.14177	up	2.19176e-19	11.2722	up	1.59361e-26	2.09378	up	[T]	Signal transduction mechanisms	Molecular Function: protein kinase activity (GO:0004672);; Molecular Function: ATP binding (GO:0005524);; Cellular Component: integral component of membrane (GO:0016021);; Molecular Function: carbohydrate binding (GO:0030246);;	K01176|8.4e-67|sbi:8065370|K01176 alpha-amylase [EC:3.2.1.1] | (RefSeq) alpha-amylase isozyme 2A	Starch and sucrose metabolism (ko00500)	--	--	Legume lectin domain	L-type lectin-domain containing receptor kinase IV.4 OS=Arabidopsis thaliana OX=3702 GN=LECRK44 PE=3 SV=1	T	Signal transduction mechanisms	L-type lectin-domain containing receptor kinase IV.4-like [Brassica napus]
ko00380	Tryptophan metabolism	BnaC08G0528200ZS	BnaC08G0528200ZS	LOC106377010	3.8388e-08	2.26907	up	4.17987e-09	1.21164	up	1.03598e-10	1.0015	up	3.54841e-07	2.09358	up	3.33014e-08	1.17278	up	3.25046e-11	1.04321	up	[J]	Translation, ribosomal structure and biogenesis	Molecular Function: molecular_function (GO:0003674);; Molecular Function: catalytic activity (GO:0003824);; Molecular Function: amidase activity (GO:0004040);; Cellular Component: cellular_component (GO:0005575);; Cellular Component: intracellular (GO:0005622);; Cellular Component: obsolete cell (GO:0005623);; Cellular Component: nucleus (GO:0005634);; Cellular Component: nucleoplasm (GO:0005654)…	K01426|4.9e-238|bna:106377010|K01426 amidase [EC:3.5.1.4] | (RefSeq) amidase 1 isoform X1	Arginine and proline metabolism (ko00330);; Phenylalanine metabolism (ko00360);; Tryptophan metabolism (ko00380)	[J]	Translation, ribosomal structure and biogenesis	Amidase	Amidase 1 OS=Arabidopsis thaliana OX=3702 GN=AMI1 PE=1 SV=1	J	Translation, ribosomal structure and biogenesis	amidase 1 isoform X1 [Brassica napus]
ko00360	Phenylalanine metabolism	BnaC08G0528200ZS	BnaC08G0528200ZS	LOC106377010	3.8388e-08	2.26907	up	4.17987e-09	1.21164	up	1.03598e-10	1.0015	up	3.54841e-07	2.09358	up	3.33014e-08	1.17278	up	3.25046e-11	1.04321	up	[J]	Translation, ribosomal structure and biogenesis	Molecular Function: molecular_function (GO:0003674);; Molecular Function: catalytic activity (GO:0003824);; Molecular Function: amidase activity (GO:0004040);; Cellular Component: cellular_component (GO:0005575);; Cellular Component: intracellular (GO:0005622);; Cellular Component: obsolete cell (GO:0005623);; Cellular Component: nucleus (GO:0005634);; Cellular Component: nucleoplasm (GO:0005654)…	K01426|4.9e-238|bna:106377010|K01426 amidase [EC:3.5.1.4] | (RefSeq) amidase 1 isoform X1	Arginine and proline metabolism (ko00330);; Phenylalanine metabolism (ko00360);; Tryptophan metabolism (ko00380)	[J]	Translation, ribosomal structure and biogenesis	Amidase	Amidase 1 OS=Arabidopsis thaliana OX=3702 GN=AMI1 PE=1 SV=1	J	Translation, ribosomal structure and biogenesis	amidase 1 isoform X1 [Brassica napus]
ko00330	Arginine and proline metabolism	BnaC08G0528200ZS	BnaC08G0528200ZS	LOC106377010	3.8388e-08	2.26907	up	4.17987e-09	1.21164	up	1.03598e-10	1.0015	up	3.54841e-07	2.09358	up	3.33014e-08	1.17278	up	3.25046e-11	1.04321	up	[J]	Translation, ribosomal structure and biogenesis	Molecular Function: molecular_function (GO:0003674);; Molecular Function: catalytic activity (GO:0003824);; Molecular Function: amidase activity (GO:0004040);; Cellular Component: cellular_component (GO:0005575);; Cellular Component: intracellular (GO:0005622);; Cellular Component: obsolete cell (GO:0005623);; Cellular Component: nucleus (GO:0005634);; Cellular Component: nucleoplasm (GO:0005654)…	K01426|4.9e-238|bna:106377010|K01426 amidase [EC:3.5.1.4] | (RefSeq) amidase 1 isoform X1	Arginine and proline metabolism (ko00330);; Phenylalanine metabolism (ko00360);; Tryptophan metabolism (ko00380)	[J]	Translation, ribosomal structure and biogenesis	Amidase	Amidase 1 OS=Arabidopsis thaliana OX=3702 GN=AMI1 PE=1 SV=1	J	Translation, ribosomal structure and biogenesis	amidase 1 isoform X1 [Brassica napus]
ko00010	Glycolysis / Gluconeogenesis	BnaC08G0453600ZS	BnaC08G0453600ZS	LOC106415318	1.09728e-26	1.81118	up	9.0065e-15	1.8657	up	6.71415e-17	2.06549	up	4.63188e-89	3.09994	up	1.25521e-20	2.14704	up	6.66494e-34	2.42005	up	[G]	Carbohydrate transport and metabolism	Molecular Function: fructose-bisphosphate aldolase activity (GO:0004332);; Biological Process: glycolytic process (GO:0006096);;	K01623|9.3e-223|bna:106415318|K01623 fructose-bisphosphate aldolase, class I [EC:4.1.2.13] | (RefSeq) fructose-bisphosphate aldolase 1, chloroplastic	Glycolysis / Gluconeogenesis (ko00010);; Pentose phosphate pathway (ko00030);; Fructose and mannose metabolism (ko00051);; Carbon fixation in photosynthetic organisms (ko00710);; Carbon metabolism (ko01200);; Biosynthesis of amino acids (ko01230)	[G]	Carbohydrate transport and metabolism	Fructose-bisphosphate aldolase class-I	Fructose-bisphosphate aldolase 1, chloroplastic OS=Arabidopsis thaliana OX=3702 GN=FBA1 PE=1 SV=2	G	Carbohydrate transport and metabolism	fructose-bisphosphate aldolase 1, chloroplastic [Brassica napus]
ko00051	Fructose and mannose metabolism	BnaC08G0453600ZS	BnaC08G0453600ZS	LOC106415318	1.09728e-26	1.81118	up	9.0065e-15	1.8657	up	6.71415e-17	2.06549	up	4.63188e-89	3.09994	up	1.25521e-20	2.14704	up	6.66494e-34	2.42005	up	[G]	Carbohydrate transport and metabolism	Molecular Function: fructose-bisphosphate aldolase activity (GO:0004332);; Biological Process: glycolytic process (GO:0006096);;	K01623|9.3e-223|bna:106415318|K01623 fructose-bisphosphate aldolase, class I [EC:4.1.2.13] | (RefSeq) fructose-bisphosphate aldolase 1, chloroplastic	Glycolysis / Gluconeogenesis (ko00010);; Pentose phosphate pathway (ko00030);; Fructose and mannose metabolism (ko00051);; Carbon fixation in photosynthetic organisms (ko00710);; Carbon metabolism (ko01200);; Biosynthesis of amino acids (ko01230)	[G]	Carbohydrate transport and metabolism	Fructose-bisphosphate aldolase class-I	Fructose-bisphosphate aldolase 1, chloroplastic OS=Arabidopsis thaliana OX=3702 GN=FBA1 PE=1 SV=2	G	Carbohydrate transport and metabolism	fructose-bisphosphate aldolase 1, chloroplastic [Brassica napus]
ko01200	Carbon metabolism	BnaC08G0453600ZS	BnaC08G0453600ZS	LOC106415318	1.09728e-26	1.81118	up	9.0065e-15	1.8657	up	6.71415e-17	2.06549	up	4.63188e-89	3.09994	up	1.25521e-20	2.14704	up	6.66494e-34	2.42005	up	[G]	Carbohydrate transport and metabolism	Molecular Function: fructose-bisphosphate aldolase activity (GO:0004332);; Biological Process: glycolytic process (GO:0006096);;	K01623|9.3e-223|bna:106415318|K01623 fructose-bisphosphate aldolase, class I [EC:4.1.2.13] | (RefSeq) fructose-bisphosphate aldolase 1, chloroplastic	Glycolysis / Gluconeogenesis (ko00010);; Pentose phosphate pathway (ko00030);; Fructose and mannose metabolism (ko00051);; Carbon fixation in photosynthetic organisms (ko00710);; Carbon metabolism (ko01200);; Biosynthesis of amino acids (ko01230)	[G]	Carbohydrate transport and metabolism	Fructose-bisphosphate aldolase class-I	Fructose-bisphosphate aldolase 1, chloroplastic OS=Arabidopsis thaliana OX=3702 GN=FBA1 PE=1 SV=2	G	Carbohydrate transport and metabolism	fructose-bisphosphate aldolase 1, chloroplastic [Brassica napus]
ko00710	Carbon fixation in photosynthetic organisms	BnaC08G0453600ZS	BnaC08G0453600ZS	LOC106415318	1.09728e-26	1.81118	up	9.0065e-15	1.8657	up	6.71415e-17	2.06549	up	4.63188e-89	3.09994	up	1.25521e-20	2.14704	up	6.66494e-34	2.42005	up	[G]	Carbohydrate transport and metabolism	Molecular Function: fructose-bisphosphate aldolase activity (GO:0004332);; Biological Process: glycolytic process (GO:0006096);;	K01623|9.3e-223|bna:106415318|K01623 fructose-bisphosphate aldolase, class I [EC:4.1.2.13] | (RefSeq) fructose-bisphosphate aldolase 1, chloroplastic	Glycolysis / Gluconeogenesis (ko00010);; Pentose phosphate pathway (ko00030);; Fructose and mannose metabolism (ko00051);; Carbon fixation in photosynthetic organisms (ko00710);; Carbon metabolism (ko01200);; Biosynthesis of amino acids (ko01230)	[G]	Carbohydrate transport and metabolism	Fructose-bisphosphate aldolase class-I	Fructose-bisphosphate aldolase 1, chloroplastic OS=Arabidopsis thaliana OX=3702 GN=FBA1 PE=1 SV=2	G	Carbohydrate transport and metabolism	fructose-bisphosphate aldolase 1, chloroplastic [Brassica napus]
ko01230	Biosynthesis of amino acids	BnaC08G0453600ZS	BnaC08G0453600ZS	LOC106415318	1.09728e-26	1.81118	up	9.0065e-15	1.8657	up	6.71415e-17	2.06549	up	4.63188e-89	3.09994	up	1.25521e-20	2.14704	up	6.66494e-34	2.42005	up	[G]	Carbohydrate transport and metabolism	Molecular Function: fructose-bisphosphate aldolase activity (GO:0004332);; Biological Process: glycolytic process (GO:0006096);;	K01623|9.3e-223|bna:106415318|K01623 fructose-bisphosphate aldolase, class I [EC:4.1.2.13] | (RefSeq) fructose-bisphosphate aldolase 1, chloroplastic	Glycolysis / Gluconeogenesis (ko00010);; Pentose phosphate pathway (ko00030);; Fructose and mannose metabolism (ko00051);; Carbon fixation in photosynthetic organisms (ko00710);; Carbon metabolism (ko01200);; Biosynthesis of amino acids (ko01230)	[G]	Carbohydrate transport and metabolism	Fructose-bisphosphate aldolase class-I	Fructose-bisphosphate aldolase 1, chloroplastic OS=Arabidopsis thaliana OX=3702 GN=FBA1 PE=1 SV=2	G	Carbohydrate transport and metabolism	fructose-bisphosphate aldolase 1, chloroplastic [Brassica napus]
ko00760	Nicotinate and nicotinamide metabolism	BnaC08G0438200ZS	BnaC08G0438200ZS	LOC106307492	2.80868e-19	11.0903	up	1.76395e-18	11.1372	up	3.22726e-08	1.87092	up	1.6114e-19	11.1682	up	1.59805e-17	10.9235	up	2.37363e-06	1.55231	up	[H]	Coenzyme transport and metabolism	Molecular Function: nicotinate-nucleotide diphosphorylase (carboxylating) activity (GO:0004514);; Molecular Function: nicotinate phosphoribosyltransferase activity (GO:0004516);; Biological Process: NAD biosynthetic process (GO:0009435);;	K00763|1.9e-311|boe:106307492|K00763 nicotinate phosphoribosyltransferase [EC:6.3.4.21] | (RefSeq) nicotinate phosphoribosyltransferase 2	Nicotinate and nicotinamide metabolism (ko00760)	[H]	Coenzyme transport and metabolism	Nicotinate phosphoribosyltransferase C-terminal domain	Nicotinate phosphoribosyltransferase 2 OS=Arabidopsis thaliana OX=3702 GN=NAPRT2 PE=2 SV=1	H	Coenzyme transport and metabolism	PREDICTED: nicotinate phosphoribosyltransferase 2 [Brassica oleracea var. oleracea]
ko00590	Arachidonic acid metabolism	BnaC08G0428600ZS	BnaC08G0428600ZS	--	3.16276e-45	1.61758	up	2.351e-15	1.23527	up	1.39122e-28	1.33239	up	2.55174e-104	2.56361	up	1.50025e-24	1.36526	up	1.35148e-55	1.95018	up	[VI]	Defense mechanisms;; Lipid transport and metabolism	Molecular Function: glutathione peroxidase activity (GO:0004602);; Biological Process: response to oxidative stress (GO:0006979);;	K00432|1.9e-125|bna:106368583|K00432 glutathione peroxidase [EC:1.11.1.9] | (RefSeq) phospholipid hydroperoxide glutathione peroxidase 1, chloroplastic	Glutathione metabolism (ko00480);; Arachidonic acid metabolism (ko00590)	[O]	Posttranslational modification, protein turnover, chaperones	Glutathione peroxidase	Phospholipid hydroperoxide glutathione peroxidase 1, chloroplastic OS=Arabidopsis thaliana OX=3702 GN=GPX1 PE=2 SV=2	O	Posttranslational modification, protein turnover, chaperones	unnamed protein product [Brassica oleracea]
ko04070	Phosphatidylinositol signaling system	BnaC08G0421800ZS	BnaC08G0421800ZS	--	4.29919e-18	2.54708	up	1.86909e-17	3.87062	up	1.83974e-26	3.92933	up	7.45535e-47	3.42873	up	8.73719e-16	3.86356	up	2.727e-33	4.3882	up	--	--	Molecular Function: ATP binding (GO:0005524);; Molecular Function: 1-phosphatidylinositol-4-phosphate 5-kinase activity (GO:0016308);;	K00889|0.0e+00|boe:106307351|K00889 1-phosphatidylinositol-4-phosphate 5-kinase [EC:2.7.1.68] | (RefSeq) phosphatidylinositol 4-phosphate 5-kinase 3	Inositol phosphate metabolism (ko00562);; Phosphatidylinositol signaling system (ko04070);; Endocytosis (ko04144)	[T]	Signal transduction mechanisms	Phosphatidylinositol-4-phosphate 5-Kinase	Phosphatidylinositol 4-phosphate 5-kinase 3 OS=Arabidopsis thaliana OX=3702 GN=PIP5K3 PE=4 SV=1	T	Signal transduction mechanisms	hypothetical protein F2Q69_00062559 [Brassica cretica]
ko00562	Inositol phosphate metabolism	BnaC08G0421800ZS	BnaC08G0421800ZS	--	4.29919e-18	2.54708	up	1.86909e-17	3.87062	up	1.83974e-26	3.92933	up	7.45535e-47	3.42873	up	8.73719e-16	3.86356	up	2.727e-33	4.3882	up	--	--	Molecular Function: ATP binding (GO:0005524);; Molecular Function: 1-phosphatidylinositol-4-phosphate 5-kinase activity (GO:0016308);;	K00889|0.0e+00|boe:106307351|K00889 1-phosphatidylinositol-4-phosphate 5-kinase [EC:2.7.1.68] | (RefSeq) phosphatidylinositol 4-phosphate 5-kinase 3	Inositol phosphate metabolism (ko00562);; Phosphatidylinositol signaling system (ko04070);; Endocytosis (ko04144)	[T]	Signal transduction mechanisms	Phosphatidylinositol-4-phosphate 5-Kinase	Phosphatidylinositol 4-phosphate 5-kinase 3 OS=Arabidopsis thaliana OX=3702 GN=PIP5K3 PE=4 SV=1	T	Signal transduction mechanisms	hypothetical protein F2Q69_00062559 [Brassica cretica]
ko00350	Tyrosine metabolism	BnaC08G0420800ZS	BnaC08G0420800ZS	--	1.60519e-21	-3.65388	down	5.27524e-12	-9.41178	down	3.04475e-05	-2.22128	down	5.00717e-18	-4.41345	down	1.21889e-11	-9.43277	down	2.06579e-05	-2.58165	down	[R]	General function prediction only	Biological Process: oxidation-reduction process (GO:0055114);;	K00001|1.4e-06|vvi:100254635|K00001 alcohol dehydrogenase [EC:1.1.1.1] | (RefSeq) alcohol dehydrogenase-like 6	Glycolysis / Gluconeogenesis (ko00010);; Fatty acid degradation (ko00071);; Tyrosine metabolism (ko00350)	[Q]	Secondary metabolites biosynthesis, transport and catabolism	Zinc-binding dehydrogenase	Alcohol dehydrogenase-like 6 OS=Arabidopsis thaliana OX=3702 GN=At5g24760 PE=2 SV=2	C	Energy production and conversion	BnaC04g24470D [Brassica napus]
ko00010	Glycolysis / Gluconeogenesis	BnaC08G0420800ZS	BnaC08G0420800ZS	--	1.60519e-21	-3.65388	down	5.27524e-12	-9.41178	down	3.04475e-05	-2.22128	down	5.00717e-18	-4.41345	down	1.21889e-11	-9.43277	down	2.06579e-05	-2.58165	down	[R]	General function prediction only	Biological Process: oxidation-reduction process (GO:0055114);;	K00001|1.4e-06|vvi:100254635|K00001 alcohol dehydrogenase [EC:1.1.1.1] | (RefSeq) alcohol dehydrogenase-like 6	Glycolysis / Gluconeogenesis (ko00010);; Fatty acid degradation (ko00071);; Tyrosine metabolism (ko00350)	[Q]	Secondary metabolites biosynthesis, transport and catabolism	Zinc-binding dehydrogenase	Alcohol dehydrogenase-like 6 OS=Arabidopsis thaliana OX=3702 GN=At5g24760 PE=2 SV=2	C	Energy production and conversion	BnaC04g24470D [Brassica napus]
ko00071	Fatty acid degradation	BnaC08G0420800ZS	BnaC08G0420800ZS	--	1.60519e-21	-3.65388	down	5.27524e-12	-9.41178	down	3.04475e-05	-2.22128	down	5.00717e-18	-4.41345	down	1.21889e-11	-9.43277	down	2.06579e-05	-2.58165	down	[R]	General function prediction only	Biological Process: oxidation-reduction process (GO:0055114);;	K00001|1.4e-06|vvi:100254635|K00001 alcohol dehydrogenase [EC:1.1.1.1] | (RefSeq) alcohol dehydrogenase-like 6	Glycolysis / Gluconeogenesis (ko00010);; Fatty acid degradation (ko00071);; Tyrosine metabolism (ko00350)	[Q]	Secondary metabolites biosynthesis, transport and catabolism	Zinc-binding dehydrogenase	Alcohol dehydrogenase-like 6 OS=Arabidopsis thaliana OX=3702 GN=At5g24760 PE=2 SV=2	C	Energy production and conversion	BnaC04g24470D [Brassica napus]
ko00940	Phenylpropanoid biosynthesis	BnaC08G0420700ZS	BnaC08G0420700ZS	--	5.53954e-11	-3.32628	down	2.27014e-06	-4.9975	down	3.47913e-06	-2.58861	down	3.36402e-09	-3.13548	down	1.9981e-09	-8.86957	down	2.34633e-05	-2.72332	down	[R]	General function prediction only	Molecular Function: oxidoreductase activity (GO:0016491);;	K00083|5.5e-12|cpap:110818179|K00083 cinnamyl-alcohol dehydrogenase [EC:1.1.1.195] | (RefSeq) probable cinnamyl alcohol dehydrogenase 6	Phenylpropanoid biosynthesis (ko00940)	[Q]	Secondary metabolites biosynthesis, transport and catabolism	Alcohol dehydrogenase GroES-like domain	Probable mannitol dehydrogenase OS=Fragaria ananassa OX=3747 GN=CAD PE=2 SV=1	C	Energy production and conversion	unnamed protein product, partial [Brassica oleracea]
ko00620	Pyruvate metabolism	BnaC08G0323700ZS	BnaC08G0323700ZS	LOC106367840	3.82497e-17	-9.10751	down	7.91129e-16	-10.482	down	2.21924e-14	-9.97066	down	3.88927e-24	-7.93253	down	1.2073e-15	-10.5044	down	2.21919e-09	-2.23145	down	[C]	Energy production and conversion	Molecular Function: transferase activity, transferring acyl groups (GO:0016746);;	K00627|3.8e-56|bna:106390709|K00627 pyruvate dehydrogenase E2 component (dihydrolipoamide acetyltransferase) [EC:2.3.1.12] | (RefSeq) dihydrolipoyllysine-residue acetyltransferase component 1 of pyruvate dehydrogenase complex, mitochondrial	Glycolysis / Gluconeogenesis (ko00010);; Citrate cycle (TCA cycle) (ko00020);; Pyruvate metabolism (ko00620);; Carbon metabolism (ko01200)	[C]	Energy production and conversion	2-oxoacid dehydrogenases acyltransferase (catalytic domain)	Dihydrolipoyllysine-residue acetyltransferase component 1 of pyruvate dehydrogenase complex, mitochondrial OS=Arabidopsis thaliana OX=3702 GN=LTA3 PE=1 SV=2	C	Energy production and conversion	dihydrolipoyllysine-residue acetyltransferase component 1 of pyruvate dehydrogenase complex, mitochondrial isoform X1 [Brassica napus]
ko00010	Glycolysis / Gluconeogenesis	BnaC08G0323700ZS	BnaC08G0323700ZS	LOC106367840	3.82497e-17	-9.10751	down	7.91129e-16	-10.482	down	2.21924e-14	-9.97066	down	3.88927e-24	-7.93253	down	1.2073e-15	-10.5044	down	2.21919e-09	-2.23145	down	[C]	Energy production and conversion	Molecular Function: transferase activity, transferring acyl groups (GO:0016746);;	K00627|3.8e-56|bna:106390709|K00627 pyruvate dehydrogenase E2 component (dihydrolipoamide acetyltransferase) [EC:2.3.1.12] | (RefSeq) dihydrolipoyllysine-residue acetyltransferase component 1 of pyruvate dehydrogenase complex, mitochondrial	Glycolysis / Gluconeogenesis (ko00010);; Citrate cycle (TCA cycle) (ko00020);; Pyruvate metabolism (ko00620);; Carbon metabolism (ko01200)	[C]	Energy production and conversion	2-oxoacid dehydrogenases acyltransferase (catalytic domain)	Dihydrolipoyllysine-residue acetyltransferase component 1 of pyruvate dehydrogenase complex, mitochondrial OS=Arabidopsis thaliana OX=3702 GN=LTA3 PE=1 SV=2	C	Energy production and conversion	dihydrolipoyllysine-residue acetyltransferase component 1 of pyruvate dehydrogenase complex, mitochondrial isoform X1 [Brassica napus]
ko00020	Citrate cycle (TCA cycle)	BnaC08G0323700ZS	BnaC08G0323700ZS	LOC106367840	3.82497e-17	-9.10751	down	7.91129e-16	-10.482	down	2.21924e-14	-9.97066	down	3.88927e-24	-7.93253	down	1.2073e-15	-10.5044	down	2.21919e-09	-2.23145	down	[C]	Energy production and conversion	Molecular Function: transferase activity, transferring acyl groups (GO:0016746);;	K00627|3.8e-56|bna:106390709|K00627 pyruvate dehydrogenase E2 component (dihydrolipoamide acetyltransferase) [EC:2.3.1.12] | (RefSeq) dihydrolipoyllysine-residue acetyltransferase component 1 of pyruvate dehydrogenase complex, mitochondrial	Glycolysis / Gluconeogenesis (ko00010);; Citrate cycle (TCA cycle) (ko00020);; Pyruvate metabolism (ko00620);; Carbon metabolism (ko01200)	[C]	Energy production and conversion	2-oxoacid dehydrogenases acyltransferase (catalytic domain)	Dihydrolipoyllysine-residue acetyltransferase component 1 of pyruvate dehydrogenase complex, mitochondrial OS=Arabidopsis thaliana OX=3702 GN=LTA3 PE=1 SV=2	C	Energy production and conversion	dihydrolipoyllysine-residue acetyltransferase component 1 of pyruvate dehydrogenase complex, mitochondrial isoform X1 [Brassica napus]
ko01200	Carbon metabolism	BnaC08G0323700ZS	BnaC08G0323700ZS	LOC106367840	3.82497e-17	-9.10751	down	7.91129e-16	-10.482	down	2.21924e-14	-9.97066	down	3.88927e-24	-7.93253	down	1.2073e-15	-10.5044	down	2.21919e-09	-2.23145	down	[C]	Energy production and conversion	Molecular Function: transferase activity, transferring acyl groups (GO:0016746);;	K00627|3.8e-56|bna:106390709|K00627 pyruvate dehydrogenase E2 component (dihydrolipoamide acetyltransferase) [EC:2.3.1.12] | (RefSeq) dihydrolipoyllysine-residue acetyltransferase component 1 of pyruvate dehydrogenase complex, mitochondrial	Glycolysis / Gluconeogenesis (ko00010);; Citrate cycle (TCA cycle) (ko00020);; Pyruvate metabolism (ko00620);; Carbon metabolism (ko01200)	[C]	Energy production and conversion	2-oxoacid dehydrogenases acyltransferase (catalytic domain)	Dihydrolipoyllysine-residue acetyltransferase component 1 of pyruvate dehydrogenase complex, mitochondrial OS=Arabidopsis thaliana OX=3702 GN=LTA3 PE=1 SV=2	C	Energy production and conversion	dihydrolipoyllysine-residue acetyltransferase component 1 of pyruvate dehydrogenase complex, mitochondrial isoform X1 [Brassica napus]
ko00592	alpha-Linolenic acid metabolism	BnaC08G0225100ZS	BnaC08G0225100ZS	--	5.70415e-13	9.21425	up	1.2741e-12	9.57232	up	1.91711e-15	3.74341	up	5.92217e-15	9.88979	up	2.94986e-12	9.48575	up	1.4592e-10	3.33013	up	[IQ]	Lipid transport and metabolism;; Secondary metabolites biosynthesis, transport and catabolism	Molecular Function: catalytic activity (GO:0003824);;	K10526|8.1e-45|bna:111198587|K10526 OPC-8:0 CoA ligase 1 [EC:6.2.1.-] | (RefSeq) 4-coumarate--CoA ligase-like 2	alpha-Linolenic acid metabolism (ko00592)	[I]	Lipid transport and metabolism	AMP-binding enzyme	4-coumarate--CoA ligase-like 2 OS=Arabidopsis thaliana OX=3702 GN=4CLL2 PE=2 SV=2	IQ	Lipid transport and metabolism;; Secondary metabolites biosynthesis, transport and catabolism	unnamed protein product [Brassica oleracea]
ko00592	alpha-Linolenic acid metabolism	BnaC07G0400700ZS	BnaC07G0400700ZS	LOC106401118	5.642e-134	4.32857	up	6.4868e-05	2.57274	up	2.33245e-10	1.67969	up	9.83843e-30	2.52017	up	2.66663e-09	3.325	up	3.78429e-06	1.13839	up	[QV]	Secondary metabolites biosynthesis, transport and catabolism;; Defense mechanisms	Molecular Function: monooxygenase activity (GO:0004497);; Molecular Function: iron ion binding (GO:0005506);; Molecular Function: oxidoreductase activity, acting on paired donors, with incorporation or reduction of molecular oxygen (GO:0016705);; Molecular Function: heme binding (GO:0020037);;	K10528|1.2e-275|bna:106401118|K10528 hydroperoxide lyase [EC:4.1.2.-] | (RefSeq) linolenate hydroperoxide lyase, chloroplastic-like	alpha-Linolenic acid metabolism (ko00592)	--	--	Cytochrome P450	Linolenate hydroperoxide lyase, chloroplastic OS=Arabidopsis thaliana OX=3702 GN=CYP74B2 PE=1 SV=1	Q	Secondary metabolites biosynthesis, transport and catabolism	linolenate hydroperoxide lyase, chloroplastic-like [Brassica napus]
ko00195	Photosynthesis	BnaC07G0125200ZS	BnaC07G0125200ZS	LOC106397576	1.67603e-27	-1.10363	down	1.82553e-37	-2.04613	down	3.67191e-40	-1.83508	down	1.06124e-167	-2.69679	down	4.30264e-39	-1.65289	down	2.89717e-65	-2.72382	down	--	--	Cellular Component: photosystem I reaction center (GO:0009538);; Biological Process: photosynthesis (GO:0015979);;	K02694|8.7e-96|bna:106397576|K02694 photosystem I subunit III | (RefSeq) photosystem I reaction center subunit III, chloroplastic	Photosynthesis (ko00195)	--	--	Photosystem I reaction centre subunit III	Photosystem I reaction center subunit III, chloroplastic OS=Arabidopsis thaliana OX=3702 GN=PSAF PE=1 SV=1	S	Function unknown	photosystem I reaction center subunit III, chloroplastic [Brassica napus]
ko00240	Pyrimidine metabolism	BnaC06G0286900ZS	BnaC06G0286900ZS	--	1.66603e-18	-1.72152	down	0.00324815	-1.42216	down	0.000149794	-1.23597	down	5.42798e-24	-2.28906	down	2.04264e-07	-2.08926	down	8.30746e-05	-1.24064	down	[L]	Replication, recombination and repair	Molecular Function: nucleotidase activity (GO:0008252);;	K03787|9.6e-193|bna:106402682|K03787 5'-nucleotidase [EC:3.1.3.5] | (RefSeq) uncharacterized protein LOC106402682	Purine metabolism (ko00230);; Pyrimidine metabolism (ko00240);; Nicotinate and nicotinamide metabolism (ko00760)	--	--	Survival protein SurE	--	F	Nucleotide transport and metabolism	hypothetical protein DY000_02062574 [Brassica cretica]
ko00230	Purine metabolism	BnaC06G0286900ZS	BnaC06G0286900ZS	--	1.66603e-18	-1.72152	down	0.00324815	-1.42216	down	0.000149794	-1.23597	down	5.42798e-24	-2.28906	down	2.04264e-07	-2.08926	down	8.30746e-05	-1.24064	down	[L]	Replication, recombination and repair	Molecular Function: nucleotidase activity (GO:0008252);;	K03787|9.6e-193|bna:106402682|K03787 5'-nucleotidase [EC:3.1.3.5] | (RefSeq) uncharacterized protein LOC106402682	Purine metabolism (ko00230);; Pyrimidine metabolism (ko00240);; Nicotinate and nicotinamide metabolism (ko00760)	--	--	Survival protein SurE	--	F	Nucleotide transport and metabolism	hypothetical protein DY000_02062574 [Brassica cretica]
ko00760	Nicotinate and nicotinamide metabolism	BnaC06G0286900ZS	BnaC06G0286900ZS	--	1.66603e-18	-1.72152	down	0.00324815	-1.42216	down	0.000149794	-1.23597	down	5.42798e-24	-2.28906	down	2.04264e-07	-2.08926	down	8.30746e-05	-1.24064	down	[L]	Replication, recombination and repair	Molecular Function: nucleotidase activity (GO:0008252);;	K03787|9.6e-193|bna:106402682|K03787 5'-nucleotidase [EC:3.1.3.5] | (RefSeq) uncharacterized protein LOC106402682	Purine metabolism (ko00230);; Pyrimidine metabolism (ko00240);; Nicotinate and nicotinamide metabolism (ko00760)	--	--	Survival protein SurE	--	F	Nucleotide transport and metabolism	hypothetical protein DY000_02062574 [Brassica cretica]
ko00270	Cysteine and methionine metabolism	BnaC05G0568400ZS	BnaC05G0568400ZS	LOC106382860	6.77847e-28	-1.23831	down	8.07471e-74	-3.3874	down	3.00298e-32	-2.45577	down	3.13817e-30	-1.42916	down	2.05218e-114	-3.61643	down	4.01737e-09	-1.10959	down	--	--	Molecular Function: adenosylmethionine decarboxylase activity (GO:0004014);; Biological Process: S-adenosylmethioninamine biosynthetic process (GO:0006557);; Biological Process: spermine biosynthetic process (GO:0006597);; Biological Process: spermidine biosynthetic process (GO:0008295);;	K01611|2.5e-139|bna:106382860|K01611 S-adenosylmethionine decarboxylase [EC:4.1.1.50] | (RefSeq) S-adenosylmethionine decarboxylase proenzyme 3 isoform X1	Cysteine and methionine metabolism (ko00270);; Arginine and proline metabolism (ko00330)	[T]	Signal transduction mechanisms	Adenosylmethionine decarboxylase	S-adenosylmethionine decarboxylase proenzyme 3 OS=Brassica juncea OX=3707 GN=SAMDC3 PE=2 SV=1	E	Amino acid transport and metabolism	S-adenosylmethionine decarboxylase proenzyme 3 isoform X1 [Brassica napus]
ko00330	Arginine and proline metabolism	BnaC05G0568400ZS	BnaC05G0568400ZS	LOC106382860	6.77847e-28	-1.23831	down	8.07471e-74	-3.3874	down	3.00298e-32	-2.45577	down	3.13817e-30	-1.42916	down	2.05218e-114	-3.61643	down	4.01737e-09	-1.10959	down	--	--	Molecular Function: adenosylmethionine decarboxylase activity (GO:0004014);; Biological Process: S-adenosylmethioninamine biosynthetic process (GO:0006557);; Biological Process: spermine biosynthetic process (GO:0006597);; Biological Process: spermidine biosynthetic process (GO:0008295);;	K01611|2.5e-139|bna:106382860|K01611 S-adenosylmethionine decarboxylase [EC:4.1.1.50] | (RefSeq) S-adenosylmethionine decarboxylase proenzyme 3 isoform X1	Cysteine and methionine metabolism (ko00270);; Arginine and proline metabolism (ko00330)	[T]	Signal transduction mechanisms	Adenosylmethionine decarboxylase	S-adenosylmethionine decarboxylase proenzyme 3 OS=Brassica juncea OX=3707 GN=SAMDC3 PE=2 SV=1	E	Amino acid transport and metabolism	S-adenosylmethionine decarboxylase proenzyme 3 isoform X1 [Brassica napus]
ko00592	alpha-Linolenic acid metabolism	BnaC05G0546000ZS	BnaC05G0546000ZS	LOC106450728	2.02251e-18	-2.69449	down	0.00695763	-4.32613	down	9.48726e-13	-2.92653	down	4.71644e-14	-3.15281	down	0.00176466	-4.6353	down	5.00349e-11	-2.82366	down	--	--	Biological Process: lipid metabolic process (GO:0006629);; Molecular Function: O-acyltransferase activity (GO:0008374);; Cellular Component: integral component of membrane (GO:0016021);; Molecular Function: hydrolase activity (GO:0016787);;	K22389|1.4e-260|bna:106450728|K22389 phospholipase A1 [EC:3.1.1.32] | (RefSeq) phospholipase A(1) LCAT3	Glycerophospholipid metabolism (ko00564);; alpha-Linolenic acid metabolism (ko00592)	[I]	Lipid transport and metabolism	Lecithin:cholesterol acyltransferase	Phospholipase A(1) LCAT3 OS=Arabidopsis thaliana OX=3702 GN=LCAT3 PE=1 SV=1	K	Transcription	phospholipase A(1) LCAT3 [Brassica napus]
ko04070	Phosphatidylinositol signaling system	BnaC05G0545300ZS	BnaC05G0545300ZS	--	7.1758e-38	-1.86857	down	1.01765e-27	-2.92222	down	2.38931e-11	-2.20973	down	3.44386e-39	-2.17836	down	5.29052e-20	-2.45803	down	8.20063e-17	-2.53901	down	[G]	Carbohydrate transport and metabolism	Molecular Function: inositol monophosphate 1-phosphatase activity (GO:0008934);; Biological Process: phosphatidylinositol phosphorylation (GO:0046854);; Biological Process: inositol phosphate dephosphorylation (GO:0046855);;	K10047|2.3e-149|bna:106453198|K10047 inositol-phosphate phosphatase / L-galactose 1-phosphate phosphatase [EC:3.1.3.25 3.1.3.93] | (RefSeq) inositol-phosphate phosphatase	Ascorbate and aldarate metabolism (ko00053);; Inositol phosphate metabolism (ko00562);; Phosphatidylinositol signaling system (ko04070)	[G]	Carbohydrate transport and metabolism	Inositol monophosphatase family	Inositol-phosphate phosphatase OS=Arabidopsis thaliana OX=3702 GN=VTC4 PE=1 SV=1	G	Carbohydrate transport and metabolism	unnamed protein product, partial [Brassica rapa]
ko00562	Inositol phosphate metabolism	BnaC05G0545300ZS	BnaC05G0545300ZS	--	7.1758e-38	-1.86857	down	1.01765e-27	-2.92222	down	2.38931e-11	-2.20973	down	3.44386e-39	-2.17836	down	5.29052e-20	-2.45803	down	8.20063e-17	-2.53901	down	[G]	Carbohydrate transport and metabolism	Molecular Function: inositol monophosphate 1-phosphatase activity (GO:0008934);; Biological Process: phosphatidylinositol phosphorylation (GO:0046854);; Biological Process: inositol phosphate dephosphorylation (GO:0046855);;	K10047|2.3e-149|bna:106453198|K10047 inositol-phosphate phosphatase / L-galactose 1-phosphate phosphatase [EC:3.1.3.25 3.1.3.93] | (RefSeq) inositol-phosphate phosphatase	Ascorbate and aldarate metabolism (ko00053);; Inositol phosphate metabolism (ko00562);; Phosphatidylinositol signaling system (ko04070)	[G]	Carbohydrate transport and metabolism	Inositol monophosphatase family	Inositol-phosphate phosphatase OS=Arabidopsis thaliana OX=3702 GN=VTC4 PE=1 SV=1	G	Carbohydrate transport and metabolism	unnamed protein product, partial [Brassica rapa]
ko00380	Tryptophan metabolism	BnaC05G0466400ZS	BnaC05G0466400ZS	--	7.24059e-06	7.94327	up	6.40372e-07	7.40222	up	2.69124e-19	1.94913	up	1.75419e-05	7.61041	up	5.25876e-06	6.82117	up	9.17702e-09	1.68474	up	[E]	Amino acid transport and metabolism	Molecular Function: catalytic activity (GO:0003824);; Biological Process: biosynthetic process (GO:0009058);; Molecular Function: pyridoxal phosphate binding (GO:0030170);;	K00837|5.2e-73|boe:106329821|K00837 aromatic aminotransferase [EC:2.6.1.-] | (RefSeq) aspartate aminotransferase-like	Cysteine and methionine metabolism (ko00270);; Tryptophan metabolism (ko00380)	[E]	Amino acid transport and metabolism	Aminotransferase class I and II	Aromatic aminotransferase ISS1 OS=Arabidopsis thaliana OX=3702 GN=ISS1 PE=1 SV=1	E	Amino acid transport and metabolism	BnaC05g39620D [Brassica napus]
ko00270	Cysteine and methionine metabolism	BnaC05G0466400ZS	BnaC05G0466400ZS	--	7.24059e-06	7.94327	up	6.40372e-07	7.40222	up	2.69124e-19	1.94913	up	1.75419e-05	7.61041	up	5.25876e-06	6.82117	up	9.17702e-09	1.68474	up	[E]	Amino acid transport and metabolism	Molecular Function: catalytic activity (GO:0003824);; Biological Process: biosynthetic process (GO:0009058);; Molecular Function: pyridoxal phosphate binding (GO:0030170);;	K00837|5.2e-73|boe:106329821|K00837 aromatic aminotransferase [EC:2.6.1.-] | (RefSeq) aspartate aminotransferase-like	Cysteine and methionine metabolism (ko00270);; Tryptophan metabolism (ko00380)	[E]	Amino acid transport and metabolism	Aminotransferase class I and II	Aromatic aminotransferase ISS1 OS=Arabidopsis thaliana OX=3702 GN=ISS1 PE=1 SV=1	E	Amino acid transport and metabolism	BnaC05g39620D [Brassica napus]
ko00620	Pyruvate metabolism	BnaC05G0313400ZS	BnaC05G0313400ZS	--	1.7181e-26	-3.84335	down	3.43982e-16	-4.84103	down	0.00450426	-4.43519	down	2.25898e-22	-6.3207	down	0.000235615	-5.40993	down	1.25904e-15	-7.06995	down	--	--	--	K01963|5.1e-19|aof:109823134|K01963 acetyl-CoA carboxylase carboxyl transferase subunit beta [EC:6.4.1.2 2.1.3.15] | (RefSeq) uncharacterized protein LOC109823134	Fatty acid biosynthesis (ko00061);; Pyruvate metabolism (ko00620);; Propanoate metabolism (ko00640);; Carbon metabolism (ko01200);; Fatty acid metabolism (ko01212)	--	--	--	--	S	Function unknown	BnaCnng68150D [Brassica napus]
ko01212	Fatty acid metabolism	BnaC05G0313400ZS	BnaC05G0313400ZS	--	1.7181e-26	-3.84335	down	3.43982e-16	-4.84103	down	0.00450426	-4.43519	down	2.25898e-22	-6.3207	down	0.000235615	-5.40993	down	1.25904e-15	-7.06995	down	--	--	--	K01963|5.1e-19|aof:109823134|K01963 acetyl-CoA carboxylase carboxyl transferase subunit beta [EC:6.4.1.2 2.1.3.15] | (RefSeq) uncharacterized protein LOC109823134	Fatty acid biosynthesis (ko00061);; Pyruvate metabolism (ko00620);; Propanoate metabolism (ko00640);; Carbon metabolism (ko01200);; Fatty acid metabolism (ko01212)	--	--	--	--	S	Function unknown	BnaCnng68150D [Brassica napus]
ko01200	Carbon metabolism	BnaC05G0313400ZS	BnaC05G0313400ZS	--	1.7181e-26	-3.84335	down	3.43982e-16	-4.84103	down	0.00450426	-4.43519	down	2.25898e-22	-6.3207	down	0.000235615	-5.40993	down	1.25904e-15	-7.06995	down	--	--	--	K01963|5.1e-19|aof:109823134|K01963 acetyl-CoA carboxylase carboxyl transferase subunit beta [EC:6.4.1.2 2.1.3.15] | (RefSeq) uncharacterized protein LOC109823134	Fatty acid biosynthesis (ko00061);; Pyruvate metabolism (ko00620);; Propanoate metabolism (ko00640);; Carbon metabolism (ko01200);; Fatty acid metabolism (ko01212)	--	--	--	--	S	Function unknown	BnaCnng68150D [Brassica napus]
ko00500	Starch and sucrose metabolism	BnaC05G0213500ZS	BnaC05G0213500ZS	--	5.19745e-89	5.12623	up	5.74877e-21	3.51452	up	0.00269288	1.51272	up	1.74392e-60	4.56637	up	2.64468e-13	3.06738	up	0.00643425	1.33729	up	[R]	General function prediction only	Biological Process: signal transduction (GO:0007165);; Cellular Component: integral component of membrane (GO:0016021);; Molecular Function: ADP binding (GO:0043531);;	K00695|8.0e-71|mtr:MTR_6g478030|K00695 sucrose synthase [EC:2.4.1.13] | (RefSeq) sucrose synthase	Starch and sucrose metabolism (ko00500)	--	--	NB-ARC domain	Disease resistance protein Roq1 OS=Nicotiana benthamiana OX=4100 GN=ROQ1 PE=1 SV=1	S	Function unknown	unnamed protein product [Brassica oleracea]
ko00230	Purine metabolism	BnaC03G0704000ZS	BnaC03G0704000ZS	LOC106329105	0.000177737	-6.50083	down	1.19666e-09	-6.7912	down	1.99266e-19	-5.01974	down	7.22571e-30	-5.58985	down	1.30374e-10	-9.24245	down	0.00349367	-4.2844	down	[F]	Nucleotide transport and metabolism	Molecular Function: N6-(1,2-dicarboxyethyl)AMP AMP-lyase (fumarate-forming) activity (GO:0004018);; Biological Process: 'de novo' IMP biosynthetic process (GO:0006189);; Biological Process: 'de novo' AMP biosynthetic process (GO:0044208);; Molecular Function: (S)-2-(5-amino-1-(5-phospho-D-ribosyl)imidazole-4-carboxamido)succinate AMP-lyase (fumarate-forming) activity (GO:0070626);;	K01756|4.5e-259|boe:106329105|K01756 adenylosuccinate lyase [EC:4.3.2.2] | (RefSeq) adenylosuccinate lyase-like	Purine metabolism (ko00230);; Alanine, aspartate and glutamate metabolism (ko00250)	[F]	Nucleotide transport and metabolism	Lyase	--	F	Nucleotide transport and metabolism	PREDICTED: adenylosuccinate lyase-like [Brassica oleracea var. oleracea]
ko00250	Alanine, aspartate and glutamate metabolism	BnaC03G0704000ZS	BnaC03G0704000ZS	LOC106329105	0.000177737	-6.50083	down	1.19666e-09	-6.7912	down	1.99266e-19	-5.01974	down	7.22571e-30	-5.58985	down	1.30374e-10	-9.24245	down	0.00349367	-4.2844	down	[F]	Nucleotide transport and metabolism	Molecular Function: N6-(1,2-dicarboxyethyl)AMP AMP-lyase (fumarate-forming) activity (GO:0004018);; Biological Process: 'de novo' IMP biosynthetic process (GO:0006189);; Biological Process: 'de novo' AMP biosynthetic process (GO:0044208);; Molecular Function: (S)-2-(5-amino-1-(5-phospho-D-ribosyl)imidazole-4-carboxamido)succinate AMP-lyase (fumarate-forming) activity (GO:0070626);;	K01756|4.5e-259|boe:106329105|K01756 adenylosuccinate lyase [EC:4.3.2.2] | (RefSeq) adenylosuccinate lyase-like	Purine metabolism (ko00230);; Alanine, aspartate and glutamate metabolism (ko00250)	[F]	Nucleotide transport and metabolism	Lyase	--	F	Nucleotide transport and metabolism	PREDICTED: adenylosuccinate lyase-like [Brassica oleracea var. oleracea]
ko00906	Carotenoid biosynthesis	BnaC03G0667600ZS	BnaC03G0667600ZS	LOC106439724	1.15284e-194	-5.15612	down	2.85773e-95	-4.34756	down	1.73909e-44	-3.5229	down	5.78027e-172	-4.36787	down	4.62314e-116	-5.23307	down	6.79759e-07	-1.20991	down	[R]	General function prediction only	Biological Process: carotenoid biosynthetic process (GO:0016117);; Molecular Function: phytoene dehydrogenase activity (GO:0016166);;	K02293|0.0e+00|bna:106439724|K02293 15-cis-phytoene desaturase [EC:1.3.5.5] | (RefSeq) 15-cis-phytoene desaturase, chloroplastic/chromoplastic-like	Carotenoid biosynthesis (ko00906)	[Q]	Secondary metabolites biosynthesis, transport and catabolism	Flavin containing amine oxidoreductase	15-cis-phytoene desaturase, chloroplastic/chromoplastic OS=Arabidopsis thaliana OX=3702 GN=PDS PE=1 SV=1	S	Function unknown	15-cis-phytoene desaturase, chloroplastic/chromoplastic-like [Brassica napus]
ko00650	Butanoate metabolism	BnaC03G0493100ZS	BnaC03G0493100ZS	--	2.41388e-15	9.94069	up	3.56036e-11	9.09186	up	4.24595e-06	2.28347	up	2.55317e-13	9.36971	up	8.69745e-10	8.79507	up	4.62018e-06	2.26136	up	[H]	Coenzyme transport and metabolism	Molecular Function: catalytic activity (GO:0003824);;	K16871|1.9e-35|boe:106294543|K16871 4-aminobutyrate---pyruvate transaminase [EC:2.6.1.96] | (RefSeq) gamma-aminobutyrate transaminase POP2, mitochondrial isoform X1	Alanine, aspartate and glutamate metabolism (ko00250);; Butanoate metabolism (ko00650)	[E]	Amino acid transport and metabolism	--	Gamma-aminobutyrate transaminase POP2, mitochondrial OS=Arabidopsis thaliana OX=3702 GN=POP2 PE=1 SV=1	E	Amino acid transport and metabolism	unnamed protein product [Brassica oleracea]
ko00250	Alanine, aspartate and glutamate metabolism	BnaC03G0493100ZS	BnaC03G0493100ZS	--	2.41388e-15	9.94069	up	3.56036e-11	9.09186	up	4.24595e-06	2.28347	up	2.55317e-13	9.36971	up	8.69745e-10	8.79507	up	4.62018e-06	2.26136	up	[H]	Coenzyme transport and metabolism	Molecular Function: catalytic activity (GO:0003824);;	K16871|1.9e-35|boe:106294543|K16871 4-aminobutyrate---pyruvate transaminase [EC:2.6.1.96] | (RefSeq) gamma-aminobutyrate transaminase POP2, mitochondrial isoform X1	Alanine, aspartate and glutamate metabolism (ko00250);; Butanoate metabolism (ko00650)	[E]	Amino acid transport and metabolism	--	Gamma-aminobutyrate transaminase POP2, mitochondrial OS=Arabidopsis thaliana OX=3702 GN=POP2 PE=1 SV=1	E	Amino acid transport and metabolism	unnamed protein product [Brassica oleracea]
ko00920	Sulfur metabolism	BnaC03G0342900ZS	BnaC03G0342900ZS	LOC106438910	3.4571e-36	1.24663	up	1.04198e-25	1.3602	up	6.09636e-26	1.43098	up	4.89161e-38	1.24303	up	4.44438e-29	1.2984	up	8.17144e-19	1.31763	up	[E]	Amino acid transport and metabolism	Molecular Function: catalytic activity (GO:0003824);; Biological Process: transsulfuration (GO:0019346);; Molecular Function: pyridoxal phosphate binding (GO:0030170);;	K01739|2.0e-300|bna:106438910|K01739 cystathionine gamma-synthase [EC:2.5.1.48] | (RefSeq) cystathionine gamma-synthase 1, chloroplastic	Cysteine and methionine metabolism (ko00270);; Selenocompound metabolism (ko00450);; Sulfur metabolism (ko00920);; Biosynthesis of amino acids (ko01230)	[E]	Amino acid transport and metabolism	Cys/Met metabolism PLP-dependent enzyme	Cystathionine gamma-synthase 1, chloroplastic OS=Arabidopsis thaliana OX=3702 GN=CGS1 PE=1 SV=3	E	Amino acid transport and metabolism	cystathionine gamma-synthase 1, chloroplastic [Brassica napus]
ko00270	Cysteine and methionine metabolism	BnaC03G0342900ZS	BnaC03G0342900ZS	LOC106438910	3.4571e-36	1.24663	up	1.04198e-25	1.3602	up	6.09636e-26	1.43098	up	4.89161e-38	1.24303	up	4.44438e-29	1.2984	up	8.17144e-19	1.31763	up	[E]	Amino acid transport and metabolism	Molecular Function: catalytic activity (GO:0003824);; Biological Process: transsulfuration (GO:0019346);; Molecular Function: pyridoxal phosphate binding (GO:0030170);;	K01739|2.0e-300|bna:106438910|K01739 cystathionine gamma-synthase [EC:2.5.1.48] | (RefSeq) cystathionine gamma-synthase 1, chloroplastic	Cysteine and methionine metabolism (ko00270);; Selenocompound metabolism (ko00450);; Sulfur metabolism (ko00920);; Biosynthesis of amino acids (ko01230)	[E]	Amino acid transport and metabolism	Cys/Met metabolism PLP-dependent enzyme	Cystathionine gamma-synthase 1, chloroplastic OS=Arabidopsis thaliana OX=3702 GN=CGS1 PE=1 SV=3	E	Amino acid transport and metabolism	cystathionine gamma-synthase 1, chloroplastic [Brassica napus]
ko01230	Biosynthesis of amino acids	BnaC03G0342900ZS	BnaC03G0342900ZS	LOC106438910	3.4571e-36	1.24663	up	1.04198e-25	1.3602	up	6.09636e-26	1.43098	up	4.89161e-38	1.24303	up	4.44438e-29	1.2984	up	8.17144e-19	1.31763	up	[E]	Amino acid transport and metabolism	Molecular Function: catalytic activity (GO:0003824);; Biological Process: transsulfuration (GO:0019346);; Molecular Function: pyridoxal phosphate binding (GO:0030170);;	K01739|2.0e-300|bna:106438910|K01739 cystathionine gamma-synthase [EC:2.5.1.48] | (RefSeq) cystathionine gamma-synthase 1, chloroplastic	Cysteine and methionine metabolism (ko00270);; Selenocompound metabolism (ko00450);; Sulfur metabolism (ko00920);; Biosynthesis of amino acids (ko01230)	[E]	Amino acid transport and metabolism	Cys/Met metabolism PLP-dependent enzyme	Cystathionine gamma-synthase 1, chloroplastic OS=Arabidopsis thaliana OX=3702 GN=CGS1 PE=1 SV=3	E	Amino acid transport and metabolism	cystathionine gamma-synthase 1, chloroplastic [Brassica napus]
ko00960	Tropane, piperidine and pyridine alkaloid biosynthesis	BnaC03G0271700ZS	BnaC03G0271700ZS	LOC106447283	7.6287e-10	1.22811	up	0.00195442	1.32406	up	3.11427e-08	1.4063	up	5.05117e-22	1.86126	up	4.81293e-10	2.19542	up	1.32392e-13	1.79158	up	[IQR]	Lipid transport and metabolism;; Secondary metabolites biosynthesis, transport and catabolism;; General function prediction only	--	K08081|1.3e-148|bna:106447283|K08081 tropinone reductase I [EC:1.1.1.206] | (RefSeq) tropinone reductase homolog At2g29310 isoform X1	Tropane, piperidine and pyridine alkaloid biosynthesis (ko00960)	[R]	General function prediction only	Enoyl-(Acyl carrier protein) reductase	Tropinone reductase homolog At2g29310 OS=Arabidopsis thaliana OX=3702 GN=At2g29310 PE=2 SV=1	S	Function unknown	tropinone reductase homolog At2g29310 isoform X1 [Brassica napus]
ko01200	Carbon metabolism	BnaC03G0074800ZS	BnaC03G0074800ZS	LOC106328421	1.63884e-50	-2.09507	down	1.03047e-17	-1.79878	down	2.06231e-15	-1.55681	down	8.19795e-27	-5.16069	down	3.88938e-25	-12.8523	down	1.22462e-13	-1.49778	down	--	--	Molecular Function: sedoheptulose-7-phosphate:D-glyceraldehyde-3-phosphate glyceronetransferase activity (GO:0004801);; Cellular Component: cytoplasm (GO:0005737);; Biological Process: carbohydrate metabolic process (GO:0005975);; Biological Process: pentose-phosphate shunt (GO:0006098);;	K00616|3.3e-58|boe:106328421|K00616 transaldolase [EC:2.2.1.2] | (RefSeq) transaldolase-like	Pentose phosphate pathway (ko00030);; Carbon metabolism (ko01200);; Biosynthesis of amino acids (ko01230)	[OT]	Posttranslational modification, protein turnover, chaperones;; Signal transduction mechanisms	--	COP9 signalosome complex subunit 3 OS=Arabidopsis thaliana OX=3702 GN=CSN3 PE=1 SV=2	O	Posttranslational modification, protein turnover, chaperones	PREDICTED: transaldolase-like [Brassica oleracea var. oleracea]
ko01230	Biosynthesis of amino acids	BnaC03G0074800ZS	BnaC03G0074800ZS	LOC106328421	1.63884e-50	-2.09507	down	1.03047e-17	-1.79878	down	2.06231e-15	-1.55681	down	8.19795e-27	-5.16069	down	3.88938e-25	-12.8523	down	1.22462e-13	-1.49778	down	--	--	Molecular Function: sedoheptulose-7-phosphate:D-glyceraldehyde-3-phosphate glyceronetransferase activity (GO:0004801);; Cellular Component: cytoplasm (GO:0005737);; Biological Process: carbohydrate metabolic process (GO:0005975);; Biological Process: pentose-phosphate shunt (GO:0006098);;	K00616|3.3e-58|boe:106328421|K00616 transaldolase [EC:2.2.1.2] | (RefSeq) transaldolase-like	Pentose phosphate pathway (ko00030);; Carbon metabolism (ko01200);; Biosynthesis of amino acids (ko01230)	[OT]	Posttranslational modification, protein turnover, chaperones;; Signal transduction mechanisms	--	COP9 signalosome complex subunit 3 OS=Arabidopsis thaliana OX=3702 GN=CSN3 PE=1 SV=2	O	Posttranslational modification, protein turnover, chaperones	PREDICTED: transaldolase-like [Brassica oleracea var. oleracea]
ko00500	Starch and sucrose metabolism	BnaC02G0483100ZS	BnaC02G0483100ZS	--	6.35952e-13	9.17958	up	3.22015e-14	9.95474	up	5.29646e-06	2.09567	up	2.46929e-15	9.97107	up	2.29102e-10	8.97844	up	2.27754e-07	2.24035	up	[G]	Carbohydrate transport and metabolism	Molecular Function: molecular_function (GO:0003674);; Molecular Function: catalytic activity (GO:0003824);; Molecular Function: hexokinase activity (GO:0004396);; Cellular Component: cellular_component (GO:0005575);; Cellular Component: intracellular (GO:0005622);; Cellular Component: obsolete cell (GO:0005623);; Cellular Component: cytoplasm (GO:0005737);; Cellular Component: cytosol (GO:0005829…	K00847|3.5e-87|bna:106428977|K00847 fructokinase [EC:2.7.1.4] | (RefSeq) probable fructokinase-1 isoform X1	Fructose and mannose metabolism (ko00051);; Starch and sucrose metabolism (ko00500);; Amino sugar and nucleotide sugar metabolism (ko00520)	[G]	Carbohydrate transport and metabolism	pfkB family carbohydrate kinase	Probable fructokinase-1 OS=Arabidopsis thaliana OX=3702 GN=At2g31390 PE=2 SV=1	G	Carbohydrate transport and metabolism	BnaUnng01130D [Brassica napus]
ko00051	Fructose and mannose metabolism	BnaC02G0483100ZS	BnaC02G0483100ZS	--	6.35952e-13	9.17958	up	3.22015e-14	9.95474	up	5.29646e-06	2.09567	up	2.46929e-15	9.97107	up	2.29102e-10	8.97844	up	2.27754e-07	2.24035	up	[G]	Carbohydrate transport and metabolism	Molecular Function: molecular_function (GO:0003674);; Molecular Function: catalytic activity (GO:0003824);; Molecular Function: hexokinase activity (GO:0004396);; Cellular Component: cellular_component (GO:0005575);; Cellular Component: intracellular (GO:0005622);; Cellular Component: obsolete cell (GO:0005623);; Cellular Component: cytoplasm (GO:0005737);; Cellular Component: cytosol (GO:0005829…	K00847|3.5e-87|bna:106428977|K00847 fructokinase [EC:2.7.1.4] | (RefSeq) probable fructokinase-1 isoform X1	Fructose and mannose metabolism (ko00051);; Starch and sucrose metabolism (ko00500);; Amino sugar and nucleotide sugar metabolism (ko00520)	[G]	Carbohydrate transport and metabolism	pfkB family carbohydrate kinase	Probable fructokinase-1 OS=Arabidopsis thaliana OX=3702 GN=At2g31390 PE=2 SV=1	G	Carbohydrate transport and metabolism	BnaUnng01130D [Brassica napus]
ko00520	Amino sugar and nucleotide sugar metabolism	BnaC02G0483100ZS	BnaC02G0483100ZS	--	6.35952e-13	9.17958	up	3.22015e-14	9.95474	up	5.29646e-06	2.09567	up	2.46929e-15	9.97107	up	2.29102e-10	8.97844	up	2.27754e-07	2.24035	up	[G]	Carbohydrate transport and metabolism	Molecular Function: molecular_function (GO:0003674);; Molecular Function: catalytic activity (GO:0003824);; Molecular Function: hexokinase activity (GO:0004396);; Cellular Component: cellular_component (GO:0005575);; Cellular Component: intracellular (GO:0005622);; Cellular Component: obsolete cell (GO:0005623);; Cellular Component: cytoplasm (GO:0005737);; Cellular Component: cytosol (GO:0005829…	K00847|3.5e-87|bna:106428977|K00847 fructokinase [EC:2.7.1.4] | (RefSeq) probable fructokinase-1 isoform X1	Fructose and mannose metabolism (ko00051);; Starch and sucrose metabolism (ko00500);; Amino sugar and nucleotide sugar metabolism (ko00520)	[G]	Carbohydrate transport and metabolism	pfkB family carbohydrate kinase	Probable fructokinase-1 OS=Arabidopsis thaliana OX=3702 GN=At2g31390 PE=2 SV=1	G	Carbohydrate transport and metabolism	BnaUnng01130D [Brassica napus]
ko00904	Diterpenoid biosynthesis	BnaC02G0455700ZS	BnaC02G0455700ZS	--	2.99656e-42	2.96611	up	6.99757e-39	3.71175	up	1.35062e-07	1.13761	up	2.43181e-25	3.87397	up	1.78996e-29	3.23186	up	5.14189e-17	1.80146	up	[IQR]	Lipid transport and metabolism;; Secondary metabolites biosynthesis, transport and catabolism;; General function prediction only	--	K13070|6.1e-57|dosa:Os04t0179200-01|K13070 momilactone-A synthase [EC:1.1.1.295] | (RefSeq) Os04g0179200, MAS, MOMILACTONE_A_SYNTHASE; Similar to Stem secoisolariciresinol dehydrogenase (Fragment).	Diterpenoid biosynthesis (ko00904)	[R]	General function prediction only	Enoyl-(Acyl carrier protein) reductase	Short-chain dehydrogenase reductase 2a OS=Arabidopsis thaliana OX=3702 GN=SDR2a PE=3 SV=1	S	Function unknown	unnamed protein product [Brassica oleracea]
ko02010	ABC transporters	BnaC02G0424900ZS	BnaC02G0424900ZS	--	2.46213e-100	-2.27849	down	1.74066e-88	-2.46558	down	8.50099e-26	-1.40456	down	8.20181e-83	-2.27481	down	9.16862e-84	-2.54489	down	2.0209e-18	-1.31375	down	[V]	Defense mechanisms	Molecular Function: ATP binding (GO:0005524);; Cellular Component: integral component of membrane (GO:0016021);; Molecular Function: ATPase activity (GO:0016887);;	K05681|1.1e-83|cme:CYME_CMS467C|K05681 ATP-binding cassette, subfamily G (WHITE), member 2 | (RefSeq) ATP-binding cassette, sub-family G, member 2	ABC transporters (ko02010)	[Q]	Secondary metabolites biosynthesis, transport and catabolism	ABC-2 type transporter	ABC transporter G family member 7 OS=Arabidopsis thaliana OX=3702 GN=ABCG7 PE=2 SV=1	V	Defense mechanisms	hypothetical protein BRARA_B03037 [Brassica rapa]
ko01212	Fatty acid metabolism	BnaC02G0407200ZS	BnaC02G0407200ZS	LOC106381762	4.67139e-09	-6.41134	down	0.00761539	-6.17788	down	0.000280365	-5.44934	down	3.21064e-22	-11.9173	down	3.89094e-18	-11.1372	down	9.16246e-47	-4.70936	down	[IQ]	Lipid transport and metabolism;; Secondary metabolites biosynthesis, transport and catabolism	Molecular Function: 3-oxoacyl-[acyl-carrier-protein] synthase activity (GO:0004315);; Cellular Component: mitochondrion (GO:0005739);; Biological Process: fatty acid biosynthetic process (GO:0006633);;	K09458|1.6e-269|bna:106381762|K09458 3-oxoacyl-[acyl-carrier-protein] synthase II [EC:2.3.1.179] | (RefSeq) 3-oxoacyl-[acyl-carrier-protein] synthase I, chloroplastic-like isoform X1	Fatty acid biosynthesis (ko00061);; Biotin metabolism (ko00780);; Fatty acid metabolism (ko01212)	[IQ]	Lipid transport and metabolism;; Secondary metabolites biosynthesis, transport and catabolism	Beta-ketoacyl synthase, N-terminal domain	3-oxoacyl-[acyl-carrier-protein] synthase I, chloroplastic OS=Arabidopsis thaliana OX=3702 GN=KAS1 PE=1 SV=2	I	Lipid transport and metabolism	3-oxoacyl-[acyl-carrier-protein] synthase I, chloroplastic-like isoform X1 [Brassica napus]
ko00920	Sulfur metabolism	BnaC02G0317300ZS	BnaC02G0317300ZS	LOC106381467	2.02651e-20	-9.90388	down	1.63648e-17	-8.03035	down	4.65748e-17	-7.23508	down	1.1798e-34	-8.39648	down	6.07494e-14	-8.65756	down	1.07681e-06	-2.32086	down	[P]	Inorganic ion transport and metabolism	--	K01011|1.0e-110|bna:106381467|K01011 thiosulfate/3-mercaptopyruvate sulfurtransferase [EC:2.8.1.1 2.8.1.2] | (RefSeq) thiosulfate/3-mercaptopyruvate sulfurtransferase 1, mitochondrial-like isoform X1	Cysteine and methionine metabolism (ko00270);; Sulfur metabolism (ko00920);; Sulfur relay system (ko04122)	[V]	Defense mechanisms	Rhodanese-like domain	Thiosulfate/3-mercaptopyruvate sulfurtransferase 1, mitochondrial OS=Arabidopsis thaliana OX=3702 GN=STR1 PE=1 SV=1	P	Inorganic ion transport and metabolism	thiosulfate/3-mercaptopyruvate sulfurtransferase 1, mitochondrial-like isoform X1 [Brassica napus]
ko00270	Cysteine and methionine metabolism	BnaC02G0317300ZS	BnaC02G0317300ZS	LOC106381467	2.02651e-20	-9.90388	down	1.63648e-17	-8.03035	down	4.65748e-17	-7.23508	down	1.1798e-34	-8.39648	down	6.07494e-14	-8.65756	down	1.07681e-06	-2.32086	down	[P]	Inorganic ion transport and metabolism	--	K01011|1.0e-110|bna:106381467|K01011 thiosulfate/3-mercaptopyruvate sulfurtransferase [EC:2.8.1.1 2.8.1.2] | (RefSeq) thiosulfate/3-mercaptopyruvate sulfurtransferase 1, mitochondrial-like isoform X1	Cysteine and methionine metabolism (ko00270);; Sulfur metabolism (ko00920);; Sulfur relay system (ko04122)	[V]	Defense mechanisms	Rhodanese-like domain	Thiosulfate/3-mercaptopyruvate sulfurtransferase 1, mitochondrial OS=Arabidopsis thaliana OX=3702 GN=STR1 PE=1 SV=1	P	Inorganic ion transport and metabolism	thiosulfate/3-mercaptopyruvate sulfurtransferase 1, mitochondrial-like isoform X1 [Brassica napus]
ko00500	Starch and sucrose metabolism	BnaC02G0105200ZS	BnaC02G0105200ZS	--	2.3242e-231	4.20265	up	1.64487e-103	3.85988	up	1.36572e-05	1.9431	up	6.1214e-139	3.6089	up	3.89556e-135	4.00812	up	0.00029018	1.07226	up	[G]	Carbohydrate transport and metabolism	Molecular Function: beta-glucosidase activity (GO:0008422);; Biological Process: glucan catabolic process (GO:0009251);;	K05349|9.3e-35|bna:106425725|K05349 beta-glucosidase [EC:3.2.1.21] | (RefSeq) uncharacterized protein LOC106425725	Cyanoamino acid metabolism (ko00460);; Starch and sucrose metabolism (ko00500);; Phenylpropanoid biosynthesis (ko00940)	--	--	--	--	G	Carbohydrate transport and metabolism	BnaA02g05160D [Brassica napus]
ko00940	Phenylpropanoid biosynthesis	BnaC02G0105200ZS	BnaC02G0105200ZS	--	2.3242e-231	4.20265	up	1.64487e-103	3.85988	up	1.36572e-05	1.9431	up	6.1214e-139	3.6089	up	3.89556e-135	4.00812	up	0.00029018	1.07226	up	[G]	Carbohydrate transport and metabolism	Molecular Function: beta-glucosidase activity (GO:0008422);; Biological Process: glucan catabolic process (GO:0009251);;	K05349|9.3e-35|bna:106425725|K05349 beta-glucosidase [EC:3.2.1.21] | (RefSeq) uncharacterized protein LOC106425725	Cyanoamino acid metabolism (ko00460);; Starch and sucrose metabolism (ko00500);; Phenylpropanoid biosynthesis (ko00940)	--	--	--	--	G	Carbohydrate transport and metabolism	BnaA02g05160D [Brassica napus]
ko00460	Cyanoamino acid metabolism	BnaC02G0105200ZS	BnaC02G0105200ZS	--	2.3242e-231	4.20265	up	1.64487e-103	3.85988	up	1.36572e-05	1.9431	up	6.1214e-139	3.6089	up	3.89556e-135	4.00812	up	0.00029018	1.07226	up	[G]	Carbohydrate transport and metabolism	Molecular Function: beta-glucosidase activity (GO:0008422);; Biological Process: glucan catabolic process (GO:0009251);;	K05349|9.3e-35|bna:106425725|K05349 beta-glucosidase [EC:3.2.1.21] | (RefSeq) uncharacterized protein LOC106425725	Cyanoamino acid metabolism (ko00460);; Starch and sucrose metabolism (ko00500);; Phenylpropanoid biosynthesis (ko00940)	--	--	--	--	G	Carbohydrate transport and metabolism	BnaA02g05160D [Brassica napus]
ko00190	Oxidative phosphorylation	BnaA10G0251400ZS	BnaA10G0251400ZS	LOC106419367	2.27794e-92	2.70947	up	2.7316e-44	2.74956	up	4.88134e-23	1.80795	up	1.12021e-94	2.76411	up	1.3284e-41	2.73437	up	1.63766e-28	2.02001	up	[C]	Energy production and conversion	Cellular Component: mitochondrial proton-transporting ATP synthase complex, catalytic sector F(1) (GO:0000275);; Molecular Function: ATP binding (GO:0005524);; Biological Process: ATP synthesis coupled proton transport (GO:0015986);; Molecular Function: ATPase activity (GO:0016887);; Molecular Function: proton-transporting ATP synthase activity, rotational mechanism (GO:0046933);;	K02133|0.0e+00|bna:106419367|K02133 F-type H+-transporting ATPase subunit beta [EC:7.1.2.2] | (RefSeq) ATP synthase subunit beta-2, mitochondrial-like	Oxidative phosphorylation (ko00190)	[C]	Energy production and conversion	ATP synthase alpha/beta family, nucleotide-binding domain	ATP synthase subunit beta-1, mitochondrial OS=Arabidopsis thaliana OX=3702 GN=At5g08670 PE=1 SV=1	C	Energy production and conversion	ATP synthase subunit beta-2, mitochondrial-like [Brassica napus]
ko00920	Sulfur metabolism	BnaA10G0217100ZS	BnaA10G0217100ZS	--	2.43871e-17	1.99963	up	3.86672e-06	2.61853	up	1.19368e-06	1.57616	up	2.78867e-10	1.73814	up	9.49532e-06	2.51212	up	0.000145751	1.34663	up	[PR]	Inorganic ion transport and metabolism;; General function prediction only	Molecular Function: ATP binding (GO:0005524);; Molecular Function: ATPase activity (GO:0016887);;	K02045|4.3e-17|cre:CHLREDRAFT_134449|K02045 sulfate/thiosulfate transport system ATP-binding protein [EC:7.3.2.3] | (RefSeq) CysA-like protein	Sulfur metabolism (ko00920);; ABC transporters (ko02010)	[Q]	Secondary metabolites biosynthesis, transport and catabolism	ABC transporter	ABC transporter I family member 11, chloroplastic OS=Arabidopsis thaliana OX=3702 GN=ABCI11 PE=2 SV=1	P	Inorganic ion transport and metabolism	unnamed protein product [Brassica rapa]
ko02010	ABC transporters	BnaA10G0217100ZS	BnaA10G0217100ZS	--	2.43871e-17	1.99963	up	3.86672e-06	2.61853	up	1.19368e-06	1.57616	up	2.78867e-10	1.73814	up	9.49532e-06	2.51212	up	0.000145751	1.34663	up	[PR]	Inorganic ion transport and metabolism;; General function prediction only	Molecular Function: ATP binding (GO:0005524);; Molecular Function: ATPase activity (GO:0016887);;	K02045|4.3e-17|cre:CHLREDRAFT_134449|K02045 sulfate/thiosulfate transport system ATP-binding protein [EC:7.3.2.3] | (RefSeq) CysA-like protein	Sulfur metabolism (ko00920);; ABC transporters (ko02010)	[Q]	Secondary metabolites biosynthesis, transport and catabolism	ABC transporter	ABC transporter I family member 11, chloroplastic OS=Arabidopsis thaliana OX=3702 GN=ABCI11 PE=2 SV=1	P	Inorganic ion transport and metabolism	unnamed protein product [Brassica rapa]
ko00905	Brassinosteroid biosynthesis	BnaA10G0204900ZS	BnaA10G0204900ZS	LOC103846366	1.73787e-22	5.98463	up	1.22358e-09	4.30899	up	0.000858735	1.37522	up	3.56946e-15	5.19223	up	2.29082e-06	3.9612	up	9.52307e-06	1.74597	up	--	--	Biological Process: lipid metabolic process (GO:0006629);; Cellular Component: integral component of membrane (GO:0016021);; Molecular Function: oxidoreductase activity (GO:0016491);; Molecular Function: oxidoreductase activity, acting on the CH-CH group of donors (GO:0016627);;	K09591|1.8e-15|bvg:104904300|K09591 steroid 5-alpha-reductase [EC:1.3.1.22] | (RefSeq) steroid 5-alpha-reductase DET2	Brassinosteroid biosynthesis (ko00905)	[I]	Lipid transport and metabolism	3-oxo-5-alpha-steroid 4-dehydrogenase	--	S	Function unknown	very-long-chain enoyl-CoA reductase [Brassica rapa]
ko00230	Purine metabolism	BnaA10G0138300ZS	BnaA10G0138300ZS	--	7.87638e-27	2.27275	up	3.72685e-10	2.22049	up	1.98158e-14	1.87225	up	1.59626e-16	1.97137	up	4.36857e-06	1.90647	up	1.65008e-06	1.43882	up	[FGR]	Nucleotide transport and metabolism;; Carbohydrate transport and metabolism;; General function prediction only	Molecular Function: nucleotide binding (GO:0000166);; Molecular Function: bis(5'-adenosyl)-triphosphatase activity (GO:0047710);;	K01522|6.0e-95|bna:106420263|K01522 bis(5'-adenosyl)-triphosphatase [EC:3.6.1.29] | (RefSeq) bifunctional bis(5'-adenosyl)-triphosphatase/adenylylsulfatase FHIT isoform X1	Purine metabolism (ko00230)	[FR]	Nucleotide transport and metabolism;; General function prediction only	HIT domain	Bifunctional bis(5'-adenosyl)-triphosphatase/adenylylsulfatase FHIT OS=Arabidopsis thaliana OX=3702 GN=FHIT PE=1 SV=1	FG	Nucleotide transport and metabolism;; Carbohydrate transport and metabolism	unnamed protein product [Brassica rapa]
ko00920	Sulfur metabolism	BnaA10G0126700ZS	BnaA10G0126700ZS	LOC106371480	2.32233e-05	1.47245	up	5.20815e-10	2.65959	up	1.18847e-11	2.34058	up	6.45659e-05	1.52656	up	1.16919e-07	2.78629	up	2.40311e-05	1.80802	up	[E]	Amino acid transport and metabolism	Cellular Component: cytosol (GO:0005829);; Biological Process: cysteine biosynthetic process from serine (GO:0006535);; Molecular Function: serine O-acetyltransferase activity (GO:0009001);;	K00640|2.7e-161|bna:106371480|K00640 serine O-acetyltransferase [EC:2.3.1.30] | (RefSeq) serine acetyltransferase 5-like	Cysteine and methionine metabolism (ko00270);; Sulfur metabolism (ko00920);; Carbon metabolism (ko01200);; Biosynthesis of amino acids (ko01230)	[E]	Amino acid transport and metabolism	Serine acetyltransferase, N-terminal	Serine acetyltransferase 5 OS=Arabidopsis thaliana OX=3702 GN=SAT5 PE=1 SV=1	E	Amino acid transport and metabolism	serine acetyltransferase 5-like [Brassica napus]
ko00270	Cysteine and methionine metabolism	BnaA10G0126700ZS	BnaA10G0126700ZS	LOC106371480	2.32233e-05	1.47245	up	5.20815e-10	2.65959	up	1.18847e-11	2.34058	up	6.45659e-05	1.52656	up	1.16919e-07	2.78629	up	2.40311e-05	1.80802	up	[E]	Amino acid transport and metabolism	Cellular Component: cytosol (GO:0005829);; Biological Process: cysteine biosynthetic process from serine (GO:0006535);; Molecular Function: serine O-acetyltransferase activity (GO:0009001);;	K00640|2.7e-161|bna:106371480|K00640 serine O-acetyltransferase [EC:2.3.1.30] | (RefSeq) serine acetyltransferase 5-like	Cysteine and methionine metabolism (ko00270);; Sulfur metabolism (ko00920);; Carbon metabolism (ko01200);; Biosynthesis of amino acids (ko01230)	[E]	Amino acid transport and metabolism	Serine acetyltransferase, N-terminal	Serine acetyltransferase 5 OS=Arabidopsis thaliana OX=3702 GN=SAT5 PE=1 SV=1	E	Amino acid transport and metabolism	serine acetyltransferase 5-like [Brassica napus]
ko01200	Carbon metabolism	BnaA10G0126700ZS	BnaA10G0126700ZS	LOC106371480	2.32233e-05	1.47245	up	5.20815e-10	2.65959	up	1.18847e-11	2.34058	up	6.45659e-05	1.52656	up	1.16919e-07	2.78629	up	2.40311e-05	1.80802	up	[E]	Amino acid transport and metabolism	Cellular Component: cytosol (GO:0005829);; Biological Process: cysteine biosynthetic process from serine (GO:0006535);; Molecular Function: serine O-acetyltransferase activity (GO:0009001);;	K00640|2.7e-161|bna:106371480|K00640 serine O-acetyltransferase [EC:2.3.1.30] | (RefSeq) serine acetyltransferase 5-like	Cysteine and methionine metabolism (ko00270);; Sulfur metabolism (ko00920);; Carbon metabolism (ko01200);; Biosynthesis of amino acids (ko01230)	[E]	Amino acid transport and metabolism	Serine acetyltransferase, N-terminal	Serine acetyltransferase 5 OS=Arabidopsis thaliana OX=3702 GN=SAT5 PE=1 SV=1	E	Amino acid transport and metabolism	serine acetyltransferase 5-like [Brassica napus]
ko01230	Biosynthesis of amino acids	BnaA10G0126700ZS	BnaA10G0126700ZS	LOC106371480	2.32233e-05	1.47245	up	5.20815e-10	2.65959	up	1.18847e-11	2.34058	up	6.45659e-05	1.52656	up	1.16919e-07	2.78629	up	2.40311e-05	1.80802	up	[E]	Amino acid transport and metabolism	Cellular Component: cytosol (GO:0005829);; Biological Process: cysteine biosynthetic process from serine (GO:0006535);; Molecular Function: serine O-acetyltransferase activity (GO:0009001);;	K00640|2.7e-161|bna:106371480|K00640 serine O-acetyltransferase [EC:2.3.1.30] | (RefSeq) serine acetyltransferase 5-like	Cysteine and methionine metabolism (ko00270);; Sulfur metabolism (ko00920);; Carbon metabolism (ko01200);; Biosynthesis of amino acids (ko01230)	[E]	Amino acid transport and metabolism	Serine acetyltransferase, N-terminal	Serine acetyltransferase 5 OS=Arabidopsis thaliana OX=3702 GN=SAT5 PE=1 SV=1	E	Amino acid transport and metabolism	serine acetyltransferase 5-like [Brassica napus]
ko00620	Pyruvate metabolism	BnaA10G0095200ZS	BnaA10G0095200ZS	LOC108826932	7.2447e-23	7.63167	up	0.00859097	5.54534	up	5.43963e-33	4.21529	up	3.82699e-13	6.21267	up	0.00564945	5.80102	up	2.27402e-14	3.37961	up	[G]	Carbohydrate transport and metabolism	Molecular Function: magnesium ion binding (GO:0000287);; Molecular Function: pyruvate kinase activity (GO:0004743);; Molecular Function: kinase activity (GO:0016301);; Molecular Function: potassium ion binding (GO:0030955);;	K00873|3.3e-196|boe:106319182|K00873 pyruvate kinase [EC:2.7.1.40] | (RefSeq) plastidial pyruvate kinase 2	Glycolysis / Gluconeogenesis (ko00010);; Purine metabolism (ko00230);; Pyruvate metabolism (ko00620);; Carbon metabolism (ko01200);; Biosynthesis of amino acids (ko01230)	[G]	Carbohydrate transport and metabolism	Pyruvate kinase, barrel domain	Plastidial pyruvate kinase 2 OS=Arabidopsis thaliana OX=3702 GN=PKP2 PE=1 SV=1	G	Carbohydrate transport and metabolism	PREDICTED: plastidial pyruvate kinase 2 [Raphanus sativus]
ko00230	Purine metabolism	BnaA10G0095200ZS	BnaA10G0095200ZS	LOC108826932	7.2447e-23	7.63167	up	0.00859097	5.54534	up	5.43963e-33	4.21529	up	3.82699e-13	6.21267	up	0.00564945	5.80102	up	2.27402e-14	3.37961	up	[G]	Carbohydrate transport and metabolism	Molecular Function: magnesium ion binding (GO:0000287);; Molecular Function: pyruvate kinase activity (GO:0004743);; Molecular Function: kinase activity (GO:0016301);; Molecular Function: potassium ion binding (GO:0030955);;	K00873|3.3e-196|boe:106319182|K00873 pyruvate kinase [EC:2.7.1.40] | (RefSeq) plastidial pyruvate kinase 2	Glycolysis / Gluconeogenesis (ko00010);; Purine metabolism (ko00230);; Pyruvate metabolism (ko00620);; Carbon metabolism (ko01200);; Biosynthesis of amino acids (ko01230)	[G]	Carbohydrate transport and metabolism	Pyruvate kinase, barrel domain	Plastidial pyruvate kinase 2 OS=Arabidopsis thaliana OX=3702 GN=PKP2 PE=1 SV=1	G	Carbohydrate transport and metabolism	PREDICTED: plastidial pyruvate kinase 2 [Raphanus sativus]
ko00010	Glycolysis / Gluconeogenesis	BnaA10G0095200ZS	BnaA10G0095200ZS	LOC108826932	7.2447e-23	7.63167	up	0.00859097	5.54534	up	5.43963e-33	4.21529	up	3.82699e-13	6.21267	up	0.00564945	5.80102	up	2.27402e-14	3.37961	up	[G]	Carbohydrate transport and metabolism	Molecular Function: magnesium ion binding (GO:0000287);; Molecular Function: pyruvate kinase activity (GO:0004743);; Molecular Function: kinase activity (GO:0016301);; Molecular Function: potassium ion binding (GO:0030955);;	K00873|3.3e-196|boe:106319182|K00873 pyruvate kinase [EC:2.7.1.40] | (RefSeq) plastidial pyruvate kinase 2	Glycolysis / Gluconeogenesis (ko00010);; Purine metabolism (ko00230);; Pyruvate metabolism (ko00620);; Carbon metabolism (ko01200);; Biosynthesis of amino acids (ko01230)	[G]	Carbohydrate transport and metabolism	Pyruvate kinase, barrel domain	Plastidial pyruvate kinase 2 OS=Arabidopsis thaliana OX=3702 GN=PKP2 PE=1 SV=1	G	Carbohydrate transport and metabolism	PREDICTED: plastidial pyruvate kinase 2 [Raphanus sativus]
ko01200	Carbon metabolism	BnaA10G0095200ZS	BnaA10G0095200ZS	LOC108826932	7.2447e-23	7.63167	up	0.00859097	5.54534	up	5.43963e-33	4.21529	up	3.82699e-13	6.21267	up	0.00564945	5.80102	up	2.27402e-14	3.37961	up	[G]	Carbohydrate transport and metabolism	Molecular Function: magnesium ion binding (GO:0000287);; Molecular Function: pyruvate kinase activity (GO:0004743);; Molecular Function: kinase activity (GO:0016301);; Molecular Function: potassium ion binding (GO:0030955);;	K00873|3.3e-196|boe:106319182|K00873 pyruvate kinase [EC:2.7.1.40] | (RefSeq) plastidial pyruvate kinase 2	Glycolysis / Gluconeogenesis (ko00010);; Purine metabolism (ko00230);; Pyruvate metabolism (ko00620);; Carbon metabolism (ko01200);; Biosynthesis of amino acids (ko01230)	[G]	Carbohydrate transport and metabolism	Pyruvate kinase, barrel domain	Plastidial pyruvate kinase 2 OS=Arabidopsis thaliana OX=3702 GN=PKP2 PE=1 SV=1	G	Carbohydrate transport and metabolism	PREDICTED: plastidial pyruvate kinase 2 [Raphanus sativus]
ko01230	Biosynthesis of amino acids	BnaA10G0095200ZS	BnaA10G0095200ZS	LOC108826932	7.2447e-23	7.63167	up	0.00859097	5.54534	up	5.43963e-33	4.21529	up	3.82699e-13	6.21267	up	0.00564945	5.80102	up	2.27402e-14	3.37961	up	[G]	Carbohydrate transport and metabolism	Molecular Function: magnesium ion binding (GO:0000287);; Molecular Function: pyruvate kinase activity (GO:0004743);; Molecular Function: kinase activity (GO:0016301);; Molecular Function: potassium ion binding (GO:0030955);;	K00873|3.3e-196|boe:106319182|K00873 pyruvate kinase [EC:2.7.1.40] | (RefSeq) plastidial pyruvate kinase 2	Glycolysis / Gluconeogenesis (ko00010);; Purine metabolism (ko00230);; Pyruvate metabolism (ko00620);; Carbon metabolism (ko01200);; Biosynthesis of amino acids (ko01230)	[G]	Carbohydrate transport and metabolism	Pyruvate kinase, barrel domain	Plastidial pyruvate kinase 2 OS=Arabidopsis thaliana OX=3702 GN=PKP2 PE=1 SV=1	G	Carbohydrate transport and metabolism	PREDICTED: plastidial pyruvate kinase 2 [Raphanus sativus]
ko00195	Photosynthesis	BnaA10G0048600ZS	BnaA10G0048600ZS	LOC106369003	1.49083e-55	1.55648	up	1.28866e-43	1.7721	up	1.08776e-40	1.9535	up	6.24809e-24	1.11811	up	1.96126e-37	1.7162	up	4.43439e-21	1.46826	up	--	--	Cellular Component: chloroplast (GO:0009507);; Cellular Component: photosystem II (GO:0009523);; Biological Process: photosynthesis (GO:0015979);; Cellular Component: integral component of membrane (GO:0016021);;	K02721|3.3e-62|bna:106369003|K02721 photosystem II PsbW protein | (RefSeq) photosystem II reaction center W protein, chloroplastic	Photosynthesis (ko00195)	--	--	Photosystem II reaction centre W protein (PsbW)	Photosystem II reaction center W protein, chloroplastic OS=Arabidopsis thaliana OX=3702 GN=PSBW PE=1 SV=2	S	Function unknown	photosystem II reaction center W protein, chloroplastic [Brassica napus]
ko00270	Cysteine and methionine metabolism	BnaA10G0032300ZS	BnaA10G0032300ZS	--	6.14474e-23	12.0913	up	5.65189e-41	10.1705	up	3.90434e-86	4.80119	up	2.36447e-25	12.7086	up	3.09172e-38	9.8895	up	7.51151e-95	4.72666	up	--	--	Molecular Function: glutathione synthase activity (GO:0004363);; Molecular Function: ATP binding (GO:0005524);;	K21456|2.4e-25|brp:103837332|K21456 glutathione synthase [EC:6.3.2.3] | (RefSeq) glutathione synthetase, chloroplastic isoform X1	Cysteine and methionine metabolism (ko00270);; Glutathione metabolism (ko00480)	[Q]	Secondary metabolites biosynthesis, transport and catabolism	Eukaryotic glutathione synthase, ATP binding domain	Glutathione synthetase, chloroplastic OS=Brassica juncea OX=3707 GN=GSH2 PE=2 SV=1	I	Lipid transport and metabolism	hypothetical protein BRARA_B02526 [Brassica rapa]
ko00190	Oxidative phosphorylation	BnaA09G0692600ZS	BnaA09G0692600ZS	--	5.6377e-12	-1.90063	down	1.55478e-13	-9.91602	down	1.65702e-12	-9.38648	down	9.96534e-29	-5.70536	down	2.51966e-13	-9.93796	down	5.35663e-12	-9.236	down	[CP]	Energy production and conversion;; Inorganic ion transport and metabolism	Molecular Function: magnesium ion binding (GO:0000287);; Molecular Function: inorganic diphosphatase activity (GO:0004427);; Cellular Component: cytoplasm (GO:0005737);; Biological Process: phosphate-containing compound metabolic process (GO:0006796);;	K01507|5.7e-115|bna:106381837|K01507 inorganic pyrophosphatase [EC:3.6.1.1] | (RefSeq) soluble inorganic pyrophosphatase 1	Oxidative phosphorylation (ko00190)	[C]	Energy production and conversion	Inorganic pyrophosphatase	Soluble inorganic pyrophosphatase 1 OS=Arabidopsis thaliana OX=3702 GN=PPA1 PE=1 SV=1	C	Energy production and conversion	unnamed protein product [Brassica rapa]
ko00190	Oxidative phosphorylation	BnaA09G0691300ZS	BnaA09G0691300ZS	LOC106352648	6.48237e-23	-2.5378	down	0.00128477	-6.4842	down	6.44425e-19	-6.8224	down	8.60791e-07	-4.22082	down	2.6451e-17	-10.8897	down	2.4991e-21	-5.19925	down	[CO]	Energy production and conversion;; Posttranslational modification, protein turnover, chaperones	Molecular Function: copper ion binding (GO:0005507);; Cellular Component: integral component of membrane (GO:0016021);;	K02258|1.7e-162|bna:106352648|K02258 cytochrome c oxidase assembly protein subunit 11 | (RefSeq) cytochrome c oxidase assembly protein COX11, mitochondrial	Oxidative phosphorylation (ko00190)	[O]	Posttranslational modification, protein turnover, chaperones	Cytochrome c oxidase assembly protein CtaG/Cox11	Cytochrome c oxidase assembly protein COX11, mitochondrial OS=Arabidopsis thaliana OX=3702 GN=COX11 PE=2 SV=1	O	Posttranslational modification, protein turnover, chaperones	cytochrome c oxidase assembly protein COX11, mitochondrial [Brassica napus]
ko00280	Valine, leucine and isoleucine degradation	BnaA09G0650800ZS	BnaA09G0650800ZS	LOC106435834	4.39107e-27	-2.56948	down	0.000535858	-1.40859	down	2.42791e-09	-2.12392	down	2.27797e-30	-2.72258	down	0.00252895	-1.45741	down	1.00878e-10	-2.44626	down	--	--	Molecular Function: protein binding (GO:0005515);;	K01640|2.6e-09|thj:104800457|K01640 hydroxymethylglutaryl-CoA lyase [EC:4.1.3.4] | (RefSeq) LOW QUALITY PROTEIN: hydroxymethylglutaryl-CoA lyase, mitochondrial	Synthesis and degradation of ketone bodies (ko00072);; Valine, leucine and isoleucine degradation (ko00280);; Butanoate metabolism (ko00650);; Peroxisome (ko04146)	--	--	F-box domain	F-box protein At2g32560 OS=Arabidopsis thaliana OX=3702 GN=At2g32560 PE=2 SV=1	S	Function unknown	F-box protein At2g32560 [Brassica napus]
ko00650	Butanoate metabolism	BnaA09G0650800ZS	BnaA09G0650800ZS	LOC106435834	4.39107e-27	-2.56948	down	0.000535858	-1.40859	down	2.42791e-09	-2.12392	down	2.27797e-30	-2.72258	down	0.00252895	-1.45741	down	1.00878e-10	-2.44626	down	--	--	Molecular Function: protein binding (GO:0005515);;	K01640|2.6e-09|thj:104800457|K01640 hydroxymethylglutaryl-CoA lyase [EC:4.1.3.4] | (RefSeq) LOW QUALITY PROTEIN: hydroxymethylglutaryl-CoA lyase, mitochondrial	Synthesis and degradation of ketone bodies (ko00072);; Valine, leucine and isoleucine degradation (ko00280);; Butanoate metabolism (ko00650);; Peroxisome (ko04146)	--	--	F-box domain	F-box protein At2g32560 OS=Arabidopsis thaliana OX=3702 GN=At2g32560 PE=2 SV=1	S	Function unknown	F-box protein At2g32560 [Brassica napus]
ko00500	Starch and sucrose metabolism	BnaA09G0648600ZS	BnaA09G0648600ZS	--	2.84973e-85	-2.18987	down	3.77367e-17	-1.98201	down	4.78377e-08	-1.00152	down	6.12037e-98	-2.63829	down	2.62363e-46	-2.09085	down	3.71066e-21	-1.83453	down	[G]	Carbohydrate transport and metabolism	Molecular Function: sucrose alpha-glucosidase activity (GO:0004575);; Biological Process: carbohydrate metabolic process (GO:0005975);; Cellular Component: integral component of membrane (GO:0016021);;	K01193|0.0e+00|bna:106400960|K01193 beta-fructofuranosidase [EC:3.2.1.26] | (RefSeq) acid beta-fructofuranosidase 4, vacuolar	Galactose metabolism (ko00052);; Starch and sucrose metabolism (ko00500)	[G]	Carbohydrate transport and metabolism	Glycosyl hydrolases family 32 N-terminal domain	Acid beta-fructofuranosidase 4, vacuolar OS=Arabidopsis thaliana OX=3702 GN=BFRUCT4 PE=1 SV=2	G	Carbohydrate transport and metabolism	BnaA09g47290D [Brassica napus]
ko00620	Pyruvate metabolism	BnaA09G0486300ZS	BnaA09G0486300ZS	LOC108829816	4.42664e-26	11.1798	up	1.12208e-25	12.9355	up	1.10232e-57	3.87594	up	1.40979e-24	10.845	up	4.51885e-25	12.8322	up	5.99262e-39	3.35139	up	[C]	Energy production and conversion	Cellular Component: mitochondrion (GO:0005739);; Biological Process: acetyl-CoA biosynthetic process from pyruvate (GO:0006086);; Molecular Function: transferase activity, transferring acyl groups (GO:0016746);; Cellular Component: pyruvate dehydrogenase complex (GO:0045254);;	K00627|8.9e-295|eus:EUTSA_v10010192mg|K00627 pyruvate dehydrogenase E2 component (dihydrolipoamide acetyltransferase) [EC:2.3.1.12] | (RefSeq) hypothetical protein	Glycolysis / Gluconeogenesis (ko00010);; Citrate cycle (TCA cycle) (ko00020);; Pyruvate metabolism (ko00620);; Carbon metabolism (ko01200)	[C]	Energy production and conversion	2-oxoacid dehydrogenases acyltransferase (catalytic domain)	Dihydrolipoyllysine-residue acetyltransferase component 1 of pyruvate dehydrogenase complex, mitochondrial OS=Arabidopsis thaliana OX=3702 GN=LTA3 PE=1 SV=2	C	Energy production and conversion	PREDICTED: dihydrolipoyllysine-residue acetyltransferase component 1 of pyruvate dehydrogenase complex, mitochondrial [Raphanus sativus]
ko00010	Glycolysis / Gluconeogenesis	BnaA09G0486300ZS	BnaA09G0486300ZS	LOC108829816	4.42664e-26	11.1798	up	1.12208e-25	12.9355	up	1.10232e-57	3.87594	up	1.40979e-24	10.845	up	4.51885e-25	12.8322	up	5.99262e-39	3.35139	up	[C]	Energy production and conversion	Cellular Component: mitochondrion (GO:0005739);; Biological Process: acetyl-CoA biosynthetic process from pyruvate (GO:0006086);; Molecular Function: transferase activity, transferring acyl groups (GO:0016746);; Cellular Component: pyruvate dehydrogenase complex (GO:0045254);;	K00627|8.9e-295|eus:EUTSA_v10010192mg|K00627 pyruvate dehydrogenase E2 component (dihydrolipoamide acetyltransferase) [EC:2.3.1.12] | (RefSeq) hypothetical protein	Glycolysis / Gluconeogenesis (ko00010);; Citrate cycle (TCA cycle) (ko00020);; Pyruvate metabolism (ko00620);; Carbon metabolism (ko01200)	[C]	Energy production and conversion	2-oxoacid dehydrogenases acyltransferase (catalytic domain)	Dihydrolipoyllysine-residue acetyltransferase component 1 of pyruvate dehydrogenase complex, mitochondrial OS=Arabidopsis thaliana OX=3702 GN=LTA3 PE=1 SV=2	C	Energy production and conversion	PREDICTED: dihydrolipoyllysine-residue acetyltransferase component 1 of pyruvate dehydrogenase complex, mitochondrial [Raphanus sativus]
ko00020	Citrate cycle (TCA cycle)	BnaA09G0486300ZS	BnaA09G0486300ZS	LOC108829816	4.42664e-26	11.1798	up	1.12208e-25	12.9355	up	1.10232e-57	3.87594	up	1.40979e-24	10.845	up	4.51885e-25	12.8322	up	5.99262e-39	3.35139	up	[C]	Energy production and conversion	Cellular Component: mitochondrion (GO:0005739);; Biological Process: acetyl-CoA biosynthetic process from pyruvate (GO:0006086);; Molecular Function: transferase activity, transferring acyl groups (GO:0016746);; Cellular Component: pyruvate dehydrogenase complex (GO:0045254);;	K00627|8.9e-295|eus:EUTSA_v10010192mg|K00627 pyruvate dehydrogenase E2 component (dihydrolipoamide acetyltransferase) [EC:2.3.1.12] | (RefSeq) hypothetical protein	Glycolysis / Gluconeogenesis (ko00010);; Citrate cycle (TCA cycle) (ko00020);; Pyruvate metabolism (ko00620);; Carbon metabolism (ko01200)	[C]	Energy production and conversion	2-oxoacid dehydrogenases acyltransferase (catalytic domain)	Dihydrolipoyllysine-residue acetyltransferase component 1 of pyruvate dehydrogenase complex, mitochondrial OS=Arabidopsis thaliana OX=3702 GN=LTA3 PE=1 SV=2	C	Energy production and conversion	PREDICTED: dihydrolipoyllysine-residue acetyltransferase component 1 of pyruvate dehydrogenase complex, mitochondrial [Raphanus sativus]
ko01200	Carbon metabolism	BnaA09G0486300ZS	BnaA09G0486300ZS	LOC108829816	4.42664e-26	11.1798	up	1.12208e-25	12.9355	up	1.10232e-57	3.87594	up	1.40979e-24	10.845	up	4.51885e-25	12.8322	up	5.99262e-39	3.35139	up	[C]	Energy production and conversion	Cellular Component: mitochondrion (GO:0005739);; Biological Process: acetyl-CoA biosynthetic process from pyruvate (GO:0006086);; Molecular Function: transferase activity, transferring acyl groups (GO:0016746);; Cellular Component: pyruvate dehydrogenase complex (GO:0045254);;	K00627|8.9e-295|eus:EUTSA_v10010192mg|K00627 pyruvate dehydrogenase E2 component (dihydrolipoamide acetyltransferase) [EC:2.3.1.12] | (RefSeq) hypothetical protein	Glycolysis / Gluconeogenesis (ko00010);; Citrate cycle (TCA cycle) (ko00020);; Pyruvate metabolism (ko00620);; Carbon metabolism (ko01200)	[C]	Energy production and conversion	2-oxoacid dehydrogenases acyltransferase (catalytic domain)	Dihydrolipoyllysine-residue acetyltransferase component 1 of pyruvate dehydrogenase complex, mitochondrial OS=Arabidopsis thaliana OX=3702 GN=LTA3 PE=1 SV=2	C	Energy production and conversion	PREDICTED: dihydrolipoyllysine-residue acetyltransferase component 1 of pyruvate dehydrogenase complex, mitochondrial [Raphanus sativus]
ko00590	Arachidonic acid metabolism	BnaA09G0475500ZS	BnaA09G0475500ZS	--	5.28626e-10	1.50042	up	3.31064e-07	2.30231	up	4.08972e-15	1.36288	up	1.38515e-85	3.47254	up	3.12351e-05	2.88681	up	4.03542e-12	1.36133	up	[HR]	Coenzyme transport and metabolism;; General function prediction only	Molecular Function: catalytic activity (GO:0003824);;	K08726|2.9e-85|sbi:8071538|K08726 soluble epoxide hydrolase / lipid-phosphate phosphatase [EC:3.3.2.10 3.1.3.76] | (RefSeq) uncharacterized protein LOC8071538	Arachidonic acid metabolism (ko00590);; Peroxisome (ko04146)	[I]	Lipid transport and metabolism	alpha/beta hydrolase fold	--	S	Function unknown	unnamed protein product [Brassica rapa]
ko00630	Glyoxylate and dicarboxylate metabolism	BnaA09G0216000ZS	BnaA09G0216000ZS	LOC103839507	1.67331e-37	2.15117	up	4.82255e-44	2.57459	up	1.31525e-28	2.49362	up	3.98291e-26	1.84341	up	2.70932e-23	2.098	up	2.99761e-13	2.0048	up	[F]	Nucleotide transport and metabolism	Molecular Function: phosphoglycolate phosphatase activity (GO:0008967);;	K19269|3.0e-173|brp:103839507|K19269 phosphoglycolate phosphatase [EC:3.1.3.18 3.1.3.48] | (RefSeq) phosphoglycolate phosphatase 2	Glyoxylate and dicarboxylate metabolism (ko00630);; Carbon metabolism (ko01200)	[P]	Inorganic ion transport and metabolism	Haloacid dehalogenase-like hydrolase	Phosphoglycolate phosphatase 2 OS=Arabidopsis thaliana OX=3702 GN=PGLP2 PE=1 SV=1	G	Carbohydrate transport and metabolism	phosphoglycolate phosphatase 2 [Brassica rapa]
ko01200	Carbon metabolism	BnaA09G0216000ZS	BnaA09G0216000ZS	LOC103839507	1.67331e-37	2.15117	up	4.82255e-44	2.57459	up	1.31525e-28	2.49362	up	3.98291e-26	1.84341	up	2.70932e-23	2.098	up	2.99761e-13	2.0048	up	[F]	Nucleotide transport and metabolism	Molecular Function: phosphoglycolate phosphatase activity (GO:0008967);;	K19269|3.0e-173|brp:103839507|K19269 phosphoglycolate phosphatase [EC:3.1.3.18 3.1.3.48] | (RefSeq) phosphoglycolate phosphatase 2	Glyoxylate and dicarboxylate metabolism (ko00630);; Carbon metabolism (ko01200)	[P]	Inorganic ion transport and metabolism	Haloacid dehalogenase-like hydrolase	Phosphoglycolate phosphatase 2 OS=Arabidopsis thaliana OX=3702 GN=PGLP2 PE=1 SV=1	G	Carbohydrate transport and metabolism	phosphoglycolate phosphatase 2 [Brassica rapa]
ko00230	Purine metabolism	BnaA09G0070100ZS	BnaA09G0070100ZS	--	1.6981e-20	-11.4681	down	2.05638e-18	-7.45923	down	5.68003e-05	-5.12298	down	7.58089e-20	-11.2865	down	3.21168e-15	-10.3474	down	0.00104793	-4.70674	down	[F]	Nucleotide transport and metabolism	Molecular Function: IMP cyclohydrolase activity (GO:0003937);; Molecular Function: phosphoribosylaminoimidazolecarboxamide formyltransferase activity (GO:0004643);; Biological Process: purine nucleotide biosynthetic process (GO:0006164);;	K00602|1.6e-56|csat:104781903|K00602 phosphoribosylaminoimidazolecarboxamide formyltransferase / IMP cyclohydrolase [EC:2.1.2.3 3.5.4.10] | (RefSeq) uncharacterized protein LOC104781903 isoform X1	Purine metabolism (ko00230);; One carbon pool by folate (ko00670)	[F]	Nucleotide transport and metabolism	AICARFT/IMPCHase bienzyme	--	F	Nucleotide transport and metabolism	BnaA04g29080D [Brassica napus]
ko00670	One carbon pool by folate	BnaA09G0070100ZS	BnaA09G0070100ZS	--	1.6981e-20	-11.4681	down	2.05638e-18	-7.45923	down	5.68003e-05	-5.12298	down	7.58089e-20	-11.2865	down	3.21168e-15	-10.3474	down	0.00104793	-4.70674	down	[F]	Nucleotide transport and metabolism	Molecular Function: IMP cyclohydrolase activity (GO:0003937);; Molecular Function: phosphoribosylaminoimidazolecarboxamide formyltransferase activity (GO:0004643);; Biological Process: purine nucleotide biosynthetic process (GO:0006164);;	K00602|1.6e-56|csat:104781903|K00602 phosphoribosylaminoimidazolecarboxamide formyltransferase / IMP cyclohydrolase [EC:2.1.2.3 3.5.4.10] | (RefSeq) uncharacterized protein LOC104781903 isoform X1	Purine metabolism (ko00230);; One carbon pool by folate (ko00670)	[F]	Nucleotide transport and metabolism	AICARFT/IMPCHase bienzyme	--	F	Nucleotide transport and metabolism	BnaA04g29080D [Brassica napus]
ko00909	Sesquiterpenoid and triterpenoid biosynthesis	BnaA09G0068700ZS	BnaA09G0068700ZS	LOC106366016	1.57064e-73	3.323	up	1.07103e-24	2.53295	up	1.08249e-43	3.60243	up	4.85874e-90	3.75125	up	9.77657e-16	2.03741	up	1.17335e-68	4.25628	up	[HC]	Coenzyme transport and metabolism;; Energy production and conversion	Molecular Function: squalene monooxygenase activity (GO:0004506);; Cellular Component: endoplasmic reticulum (GO:0005783);; Cellular Component: integral component of membrane (GO:0016021);; Biological Process: sterol biosynthetic process (GO:0016126);; Molecular Function: flavin adenine dinucleotide binding (GO:0050660);;	K00511|1.1e-287|bna:106366016|K00511 squalene monooxygenase [EC:1.14.14.17] | (RefSeq) squalene monooxygenase 1,1	Steroid biosynthesis (ko00100);; Sesquiterpenoid and triterpenoid biosynthesis (ko00909)	[I]	Lipid transport and metabolism	Squalene epoxidase	Squalene monooxygenase 1,1 OS=Brassica napus OX=3708 GN=SQP1,1 PE=2 SV=1	CH	Energy production and conversion;; Coenzyme transport and metabolism	squalene monooxygenase 1,1 [Brassica napus]
ko00190	Oxidative phosphorylation	BnaA09G0039100ZS	BnaA09G0039100ZS	LOC106428844	6.63698e-19	-11.0033	down	5.24648e-20	-11.5297	down	4.12566e-12	-9.30093	down	2.8844e-18	-10.822	down	6.7147e-20	-11.5519	down	0.00149278	-1.94294	down	[C]	Energy production and conversion	Cellular Component: mitochondrial inner membrane (GO:0005743);; Biological Process: tricarboxylic acid cycle (GO:0006099);; Molecular Function: succinate dehydrogenase (ubiquinone) activity (GO:0008177);; Molecular Function: electron transfer activity (GO:0009055);; Molecular Function: metal ion binding (GO:0046872);; Molecular Function: 2 iron, 2 sulfur cluster binding (GO:0051537);; Molecular F…	K00235|5.3e-164|bna:106428844|K00235 succinate dehydrogenase (ubiquinone) iron-sulfur subunit [EC:1.3.5.1] | (RefSeq) succinate dehydrogenase [ubiquinone] iron-sulfur subunit 1, mitochondrial	Citrate cycle (TCA cycle) (ko00020);; Oxidative phosphorylation (ko00190);; Carbon metabolism (ko01200)	[C]	Energy production and conversion	2Fe-2S iron-sulfur cluster binding domain	Succinate dehydrogenase [ubiquinone] iron-sulfur subunit 1, mitochondrial OS=Arabidopsis thaliana OX=3702 GN=SDH2-1 PE=1 SV=2	C	Energy production and conversion	succinate dehydrogenase [ubiquinone] iron-sulfur subunit 1, mitochondrial [Brassica napus]
ko00020	Citrate cycle (TCA cycle)	BnaA09G0039100ZS	BnaA09G0039100ZS	LOC106428844	6.63698e-19	-11.0033	down	5.24648e-20	-11.5297	down	4.12566e-12	-9.30093	down	2.8844e-18	-10.822	down	6.7147e-20	-11.5519	down	0.00149278	-1.94294	down	[C]	Energy production and conversion	Cellular Component: mitochondrial inner membrane (GO:0005743);; Biological Process: tricarboxylic acid cycle (GO:0006099);; Molecular Function: succinate dehydrogenase (ubiquinone) activity (GO:0008177);; Molecular Function: electron transfer activity (GO:0009055);; Molecular Function: metal ion binding (GO:0046872);; Molecular Function: 2 iron, 2 sulfur cluster binding (GO:0051537);; Molecular F…	K00235|5.3e-164|bna:106428844|K00235 succinate dehydrogenase (ubiquinone) iron-sulfur subunit [EC:1.3.5.1] | (RefSeq) succinate dehydrogenase [ubiquinone] iron-sulfur subunit 1, mitochondrial	Citrate cycle (TCA cycle) (ko00020);; Oxidative phosphorylation (ko00190);; Carbon metabolism (ko01200)	[C]	Energy production and conversion	2Fe-2S iron-sulfur cluster binding domain	Succinate dehydrogenase [ubiquinone] iron-sulfur subunit 1, mitochondrial OS=Arabidopsis thaliana OX=3702 GN=SDH2-1 PE=1 SV=2	C	Energy production and conversion	succinate dehydrogenase [ubiquinone] iron-sulfur subunit 1, mitochondrial [Brassica napus]
ko01200	Carbon metabolism	BnaA09G0039100ZS	BnaA09G0039100ZS	LOC106428844	6.63698e-19	-11.0033	down	5.24648e-20	-11.5297	down	4.12566e-12	-9.30093	down	2.8844e-18	-10.822	down	6.7147e-20	-11.5519	down	0.00149278	-1.94294	down	[C]	Energy production and conversion	Cellular Component: mitochondrial inner membrane (GO:0005743);; Biological Process: tricarboxylic acid cycle (GO:0006099);; Molecular Function: succinate dehydrogenase (ubiquinone) activity (GO:0008177);; Molecular Function: electron transfer activity (GO:0009055);; Molecular Function: metal ion binding (GO:0046872);; Molecular Function: 2 iron, 2 sulfur cluster binding (GO:0051537);; Molecular F…	K00235|5.3e-164|bna:106428844|K00235 succinate dehydrogenase (ubiquinone) iron-sulfur subunit [EC:1.3.5.1] | (RefSeq) succinate dehydrogenase [ubiquinone] iron-sulfur subunit 1, mitochondrial	Citrate cycle (TCA cycle) (ko00020);; Oxidative phosphorylation (ko00190);; Carbon metabolism (ko01200)	[C]	Energy production and conversion	2Fe-2S iron-sulfur cluster binding domain	Succinate dehydrogenase [ubiquinone] iron-sulfur subunit 1, mitochondrial OS=Arabidopsis thaliana OX=3702 GN=SDH2-1 PE=1 SV=2	C	Energy production and conversion	succinate dehydrogenase [ubiquinone] iron-sulfur subunit 1, mitochondrial [Brassica napus]
ko00500	Starch and sucrose metabolism	BnaA09G0012700ZS	BnaA09G0012700ZS	LOC106365522	1.32834e-17	-1.15228	down	0.000102353	-1.17574	down	2.63796e-10	-1.35576	down	1.1401e-35	-2.58076	down	7.26502e-09	-1.90495	down	1.10875e-05	-1.05749	down	[G]	Carbohydrate transport and metabolism	Biological Process: polysaccharide catabolic process (GO:0000272);; Molecular Function: beta-amylase activity (GO:0016161);; Molecular Function: amylopectin maltohydrolase activity (GO:0102229);;	K01177|5.5e-220|bna:106365522|K01177 beta-amylase [EC:3.2.1.2] | (RefSeq) beta-amylase 2, chloroplastic isoform X1	Starch and sucrose metabolism (ko00500)	--	--	Glycosyl hydrolase family 14	Beta-amylase 2, chloroplastic OS=Arabidopsis thaliana OX=3702 GN=BAM2 PE=1 SV=2	G	Carbohydrate transport and metabolism	beta-amylase 2, chloroplastic isoform X1 [Brassica napus]
ko00270	Cysteine and methionine metabolism	BnaA08G0235100ZS	BnaA08G0235100ZS	--	1.71121e-56	2.36724	up	2.12863e-59	2.62362	up	1.02629e-08	1.12778	up	2.66705e-86	2.91365	up	1.54442e-65	2.79368	up	3.67221e-10	1.30446	up	[E]	Amino acid transport and metabolism	Biological Process: polyamine biosynthetic process (GO:0006596);; Molecular Function: transferase activity (GO:0016740);;	K00797|4.3e-189|bna:106436222|K00797 spermidine synthase [EC:2.5.1.16] | (RefSeq) spermidine synthase 1-like	Cysteine and methionine metabolism (ko00270);; Arginine and proline metabolism (ko00330);; Glutathione metabolism (ko00480)	[E]	Amino acid transport and metabolism	Spermine/spermidine synthase domain	Spermidine synthase 1 OS=Arabidopsis thaliana OX=3702 GN=SPDSYN1 PE=1 SV=1	E	Amino acid transport and metabolism	unnamed protein product, partial [Brassica rapa]
ko00330	Arginine and proline metabolism	BnaA08G0235100ZS	BnaA08G0235100ZS	--	1.71121e-56	2.36724	up	2.12863e-59	2.62362	up	1.02629e-08	1.12778	up	2.66705e-86	2.91365	up	1.54442e-65	2.79368	up	3.67221e-10	1.30446	up	[E]	Amino acid transport and metabolism	Biological Process: polyamine biosynthetic process (GO:0006596);; Molecular Function: transferase activity (GO:0016740);;	K00797|4.3e-189|bna:106436222|K00797 spermidine synthase [EC:2.5.1.16] | (RefSeq) spermidine synthase 1-like	Cysteine and methionine metabolism (ko00270);; Arginine and proline metabolism (ko00330);; Glutathione metabolism (ko00480)	[E]	Amino acid transport and metabolism	Spermine/spermidine synthase domain	Spermidine synthase 1 OS=Arabidopsis thaliana OX=3702 GN=SPDSYN1 PE=1 SV=1	E	Amino acid transport and metabolism	unnamed protein product, partial [Brassica rapa]
ko00380	Tryptophan metabolism	BnaA08G0130900ZS	BnaA08G0130900ZS	LOC106421710	1.18714e-46	-3.28197	down	0.000671284	-3.14872	down	6.8109e-08	-1.74054	down	6.737e-06	-6.2159	down	6.65319e-05	-3.38684	down	0.000211122	-6.72056	down	[K]	Transcription	Molecular Function: O-methyltransferase activity (GO:0008171);; Biological Process: methylation (GO:0032259);; Molecular Function: protein dimerization activity (GO:0046983);;	K22588|2.1e-216|bna:106421710|K22588 acetylserotonin O-methyltransferase, plant [EC:2.1.1.4] | (RefSeq) xanthohumol 4'-O-methyltransferase-like	Tryptophan metabolism (ko00380)	[R]	General function prediction only	O-methyltransferase domain	Acetylserotonin O-methyltransferase OS=Arabidopsis thaliana OX=3702 GN=ASMT PE=1 SV=1	S	Function unknown	xanthohumol 4'-O-methyltransferase-like [Brassica napus]
ko00270	Cysteine and methionine metabolism	BnaA07G0250400ZS	BnaA07G0250400ZS	LOC106446195	7.85066e-06	-1.59387	down	2.09161e-06	-2.44346	down	1.51273e-05	-1.72539	down	1.55824e-11	-2.84879	down	7.70693e-05	-2.11301	down	1.81765e-06	-2.14772	down	--	--	Biological Process: protein glycosylation (GO:0006486);; Molecular Function: transferase activity, transferring glycosyl groups (GO:0016757);;	K22846|7.1e-28|gmx:100816974|K22846 S-sulfo-L-cysteine synthase (O-acetyl-L-serine-dependent) [EC:2.5.1.144] | (RefSeq) BSAS; uncharacterized protein BSAS	Cysteine and methionine metabolism (ko00270);; Biosynthesis of amino acids (ko01230)	[GMW]	Carbohydrate transport and metabolism;; Cell wall/membrane/envelope biogenesis;; Extracellular structures	Exostosin family	Probable arabinosyltransferase ARAD1 OS=Arabidopsis thaliana OX=3702 GN=ARAD1 PE=1 SV=1	S	Function unknown	probable arabinosyltransferase ARAD1 isoform X2 [Brassica napus]
ko01230	Biosynthesis of amino acids	BnaA07G0250400ZS	BnaA07G0250400ZS	LOC106446195	7.85066e-06	-1.59387	down	2.09161e-06	-2.44346	down	1.51273e-05	-1.72539	down	1.55824e-11	-2.84879	down	7.70693e-05	-2.11301	down	1.81765e-06	-2.14772	down	--	--	Biological Process: protein glycosylation (GO:0006486);; Molecular Function: transferase activity, transferring glycosyl groups (GO:0016757);;	K22846|7.1e-28|gmx:100816974|K22846 S-sulfo-L-cysteine synthase (O-acetyl-L-serine-dependent) [EC:2.5.1.144] | (RefSeq) BSAS; uncharacterized protein BSAS	Cysteine and methionine metabolism (ko00270);; Biosynthesis of amino acids (ko01230)	[GMW]	Carbohydrate transport and metabolism;; Cell wall/membrane/envelope biogenesis;; Extracellular structures	Exostosin family	Probable arabinosyltransferase ARAD1 OS=Arabidopsis thaliana OX=3702 GN=ARAD1 PE=1 SV=1	S	Function unknown	probable arabinosyltransferase ARAD1 isoform X2 [Brassica napus]
ko00240	Pyrimidine metabolism	BnaA07G0010500ZS	BnaA07G0010500ZS	LOC106400856	4.65928e-06	1.17153	up	4.89719e-06	1.29584	up	3.21425e-05	1.18446	up	4.07383e-29	2.39577	up	6.16406e-05	1.21094	up	1.65711e-06	1.50604	up	[F]	Nucleotide transport and metabolism	Molecular Function: cytidine deaminase activity (GO:0004126);; Molecular Function: zinc ion binding (GO:0008270);;	K01489|4.4e-169|bna:106400856|K01489 cytidine deaminase [EC:3.5.4.5] | (RefSeq) cytidine deaminase 1	Pyrimidine metabolism (ko00240)	[F]	Nucleotide transport and metabolism	Cytidine and deoxycytidylate deaminase zinc-binding region	Cytidine deaminase 1 OS=Arabidopsis thaliana OX=3702 GN=CDA1 PE=1 SV=1	F	Nucleotide transport and metabolism	cytidine deaminase 1 [Brassica napus]
ko00260	Glycine, serine and threonine metabolism	BnaA06G0129000ZS	BnaA06G0129000ZS	--	2.47453e-49	1.79679	up	4.36727e-21	2.15199	up	5.98807e-39	1.79111	up	9.894e-107	2.58738	up	1.72849e-49	2.68334	up	3.86185e-49	2.58998	up	[E]	Amino acid transport and metabolism	Molecular Function: magnesium ion binding (GO:0000287);; Molecular Function: phosphoserine phosphatase activity (GO:0004647);; Cellular Component: cytoplasm (GO:0005737);; Biological Process: L-serine biosynthetic process (GO:0006564);; Cellular Component: chloroplast (GO:0009507);; Biological Process: dephosphorylation (GO:0016311);; Molecular Function: phosphatase activity (GO:0016791);;	K01079|1.5e-163|bna:106346918|K01079 phosphoserine phosphatase [EC:3.1.3.3] | (RefSeq) phosphoserine phosphatase, chloroplastic	Glycine, serine and threonine metabolism (ko00260);; Carbon metabolism (ko01200);; Biosynthesis of amino acids (ko01230)	[E]	Amino acid transport and metabolism	X8 domain	Phosphoserine phosphatase, chloroplastic OS=Arabidopsis thaliana OX=3702 GN=PSP PE=1 SV=2	E	Amino acid transport and metabolism	unnamed protein product [Brassica rapa]
ko01200	Carbon metabolism	BnaA06G0129000ZS	BnaA06G0129000ZS	--	2.47453e-49	1.79679	up	4.36727e-21	2.15199	up	5.98807e-39	1.79111	up	9.894e-107	2.58738	up	1.72849e-49	2.68334	up	3.86185e-49	2.58998	up	[E]	Amino acid transport and metabolism	Molecular Function: magnesium ion binding (GO:0000287);; Molecular Function: phosphoserine phosphatase activity (GO:0004647);; Cellular Component: cytoplasm (GO:0005737);; Biological Process: L-serine biosynthetic process (GO:0006564);; Cellular Component: chloroplast (GO:0009507);; Biological Process: dephosphorylation (GO:0016311);; Molecular Function: phosphatase activity (GO:0016791);;	K01079|1.5e-163|bna:106346918|K01079 phosphoserine phosphatase [EC:3.1.3.3] | (RefSeq) phosphoserine phosphatase, chloroplastic	Glycine, serine and threonine metabolism (ko00260);; Carbon metabolism (ko01200);; Biosynthesis of amino acids (ko01230)	[E]	Amino acid transport and metabolism	X8 domain	Phosphoserine phosphatase, chloroplastic OS=Arabidopsis thaliana OX=3702 GN=PSP PE=1 SV=2	E	Amino acid transport and metabolism	unnamed protein product [Brassica rapa]
ko01230	Biosynthesis of amino acids	BnaA06G0129000ZS	BnaA06G0129000ZS	--	2.47453e-49	1.79679	up	4.36727e-21	2.15199	up	5.98807e-39	1.79111	up	9.894e-107	2.58738	up	1.72849e-49	2.68334	up	3.86185e-49	2.58998	up	[E]	Amino acid transport and metabolism	Molecular Function: magnesium ion binding (GO:0000287);; Molecular Function: phosphoserine phosphatase activity (GO:0004647);; Cellular Component: cytoplasm (GO:0005737);; Biological Process: L-serine biosynthetic process (GO:0006564);; Cellular Component: chloroplast (GO:0009507);; Biological Process: dephosphorylation (GO:0016311);; Molecular Function: phosphatase activity (GO:0016791);;	K01079|1.5e-163|bna:106346918|K01079 phosphoserine phosphatase [EC:3.1.3.3] | (RefSeq) phosphoserine phosphatase, chloroplastic	Glycine, serine and threonine metabolism (ko00260);; Carbon metabolism (ko01200);; Biosynthesis of amino acids (ko01230)	[E]	Amino acid transport and metabolism	X8 domain	Phosphoserine phosphatase, chloroplastic OS=Arabidopsis thaliana OX=3702 GN=PSP PE=1 SV=2	E	Amino acid transport and metabolism	unnamed protein product [Brassica rapa]
ko00860	Porphyrin metabolism	BnaA06G0080300ZS	BnaA06G0080300ZS	--	2.70253e-09	-6.88443	down	1.51848e-06	-4.07278	down	8.39314e-05	-3.13406	down	0.00091653	-4.99219	down	3.85769e-05	-4.82954	down	2.20613e-06	-3.90963	down	[H]	Coenzyme transport and metabolism	Biological Process: protoporphyrinogen IX biosynthetic process (GO:0006782);; Molecular Function: glutamyl-tRNA reductase activity (GO:0008883);; Molecular Function: NADP binding (GO:0050661);;	K02492|2.1e-289|boe:106293035|K02492 glutamyl-tRNA reductase [EC:1.2.1.70] | (RefSeq) glutamyl-tRNA reductase 2, chloroplastic-like	Porphyrin and chlorophyll metabolism (ko00860)	--	--	Shikimate / quinate 5-dehydrogenase	Glutamyl-tRNA reductase 2, chloroplastic OS=Arabidopsis thaliana OX=3702 GN=HEMA2 PE=2 SV=2	H	Coenzyme transport and metabolism	unnamed protein product [Brassica rapa]
ko00010	Glycolysis / Gluconeogenesis	BnaA05G0497800ZS	BnaA05G0497800ZS	LOC103870498	7.61872e-10	-1.35934	down	7.86957e-08	-2.92906	down	6.40478e-10	-2.67101	down	1.11439e-36	-5.74617	down	0.00422146	-5.5202	down	2.9155e-05	-2.3152	down	--	--	--	K00850|4.3e-34|brp:103868514|K00850 6-phosphofructokinase 1 [EC:2.7.1.11] | (RefSeq) ATP-dependent 6-phosphofructokinase 5, chloroplastic-like	Glycolysis / Gluconeogenesis (ko00010);; Pentose phosphate pathway (ko00030);; Fructose and mannose metabolism (ko00051);; Galactose metabolism (ko00052);; Carbon metabolism (ko01200);; Biosynthesis of amino acids (ko01230);; RNA degradation (ko03018)	--	--	Transcriptional activator	--	S	Function unknown	syncoilin [Brassica rapa]
ko00051	Fructose and mannose metabolism	BnaA05G0497800ZS	BnaA05G0497800ZS	LOC103870498	7.61872e-10	-1.35934	down	7.86957e-08	-2.92906	down	6.40478e-10	-2.67101	down	1.11439e-36	-5.74617	down	0.00422146	-5.5202	down	2.9155e-05	-2.3152	down	--	--	--	K00850|4.3e-34|brp:103868514|K00850 6-phosphofructokinase 1 [EC:2.7.1.11] | (RefSeq) ATP-dependent 6-phosphofructokinase 5, chloroplastic-like	Glycolysis / Gluconeogenesis (ko00010);; Pentose phosphate pathway (ko00030);; Fructose and mannose metabolism (ko00051);; Galactose metabolism (ko00052);; Carbon metabolism (ko01200);; Biosynthesis of amino acids (ko01230);; RNA degradation (ko03018)	--	--	Transcriptional activator	--	S	Function unknown	syncoilin [Brassica rapa]
ko01200	Carbon metabolism	BnaA05G0497800ZS	BnaA05G0497800ZS	LOC103870498	7.61872e-10	-1.35934	down	7.86957e-08	-2.92906	down	6.40478e-10	-2.67101	down	1.11439e-36	-5.74617	down	0.00422146	-5.5202	down	2.9155e-05	-2.3152	down	--	--	--	K00850|4.3e-34|brp:103868514|K00850 6-phosphofructokinase 1 [EC:2.7.1.11] | (RefSeq) ATP-dependent 6-phosphofructokinase 5, chloroplastic-like	Glycolysis / Gluconeogenesis (ko00010);; Pentose phosphate pathway (ko00030);; Fructose and mannose metabolism (ko00051);; Galactose metabolism (ko00052);; Carbon metabolism (ko01200);; Biosynthesis of amino acids (ko01230);; RNA degradation (ko03018)	--	--	Transcriptional activator	--	S	Function unknown	syncoilin [Brassica rapa]
ko01230	Biosynthesis of amino acids	BnaA05G0497800ZS	BnaA05G0497800ZS	LOC103870498	7.61872e-10	-1.35934	down	7.86957e-08	-2.92906	down	6.40478e-10	-2.67101	down	1.11439e-36	-5.74617	down	0.00422146	-5.5202	down	2.9155e-05	-2.3152	down	--	--	--	K00850|4.3e-34|brp:103868514|K00850 6-phosphofructokinase 1 [EC:2.7.1.11] | (RefSeq) ATP-dependent 6-phosphofructokinase 5, chloroplastic-like	Glycolysis / Gluconeogenesis (ko00010);; Pentose phosphate pathway (ko00030);; Fructose and mannose metabolism (ko00051);; Galactose metabolism (ko00052);; Carbon metabolism (ko01200);; Biosynthesis of amino acids (ko01230);; RNA degradation (ko03018)	--	--	Transcriptional activator	--	S	Function unknown	syncoilin [Brassica rapa]
ko00500	Starch and sucrose metabolism	BnaA05G0086300ZS	BnaA05G0086300ZS	LOC106451114	4.0587e-33	1.77367	up	6.98206e-16	2.07448	up	9.43329e-06	1.00043	up	1.54038e-15	1.37263	up	7.70934e-08	1.8115	up	3.80963e-08	1.39033	up	[G]	Carbohydrate transport and metabolism	Molecular Function: 1,4-alpha-glucan branching enzyme activity (GO:0003844);; Molecular Function: hydrolase activity, hydrolyzing O-glycosyl compounds (GO:0004553);; Cellular Component: cytoplasm (GO:0005737);; Biological Process: carbohydrate metabolic process (GO:0005975);; Biological Process: glycogen biosynthetic process (GO:0005978);; Biological Process: starch metabolic process (GO:0005982)…	K00700|0.0e+00|bna:106451114|K00700 1,4-alpha-glucan branching enzyme [EC:2.4.1.18] | (RefSeq) 1,4-alpha-glucan-branching enzyme 2-1, chloroplastic/amyloplastic	Starch and sucrose metabolism (ko00500)	[G]	Carbohydrate transport and metabolism	Alpha amylase, C-terminal all-beta domain	1,4-alpha-glucan-branching enzyme 2-1, chloroplastic/amyloplastic OS=Arabidopsis thaliana OX=3702 GN=SBE2.1 PE=1 SV=1	G	Carbohydrate transport and metabolism	1,4-alpha-glucan-branching enzyme 2-1, chloroplastic/amyloplastic [Brassica napus]
ko02010	ABC transporters	BnaA05G0080200ZS	BnaA05G0080200ZS	LOC103867209	1.4739e-43	2.04367	up	2.31465e-26	2.62646	up	5.73251e-27	2.5971	up	3.0795e-42	2.16262	up	1.79761e-24	2.39706	up	1.35122e-37	2.86297	up	[T]	Signal transduction mechanisms	Molecular Function: ATP binding (GO:0005524);; Cellular Component: plasma membrane (GO:0005886);; Cellular Component: integral component of membrane (GO:0016021);; Molecular Function: ATPase activity (GO:0016887);; Molecular Function: ATPase-coupled transmembrane transporter activity (GO:0042626);; Biological Process: transmembrane transport (GO:0055085);;	K08712|1.3e-133|gsl:Gasu_29800|K08712 ATP-binding cassette, subfamily G (WHITE), member 2, SNQ2 | (RefSeq) ABC transporter, ATP-binding protein	ABC transporters (ko02010)	[Q]	Secondary metabolites biosynthesis, transport and catabolism	ABC-2 type transporter	ABC transporter G family member 33 OS=Arabidopsis thaliana OX=3702 GN=ABCG33 PE=2 SV=1	V	Defense mechanisms	ABC transporter G family member 33 isoform X1 [Brassica rapa]
ko00190	Oxidative phosphorylation	BnaA04G0184100ZS	BnaA04G0184100ZS	LOC103867689	9.06319e-14	3.90191	up	8.71218e-06	3.34824	up	1.07577e-07	2.20268	up	6.7427e-26	4.90311	up	7.24377e-11	4.06292	up	7.46894e-10	2.5246	up	--	--	Biological Process: transition metal ion transport (GO:0000041);; Cellular Component: vacuolar proton-transporting V-type ATPase, V1 domain (GO:0000221);; Cellular Component: storage vacuole (GO:0000322);; Cellular Component: lytic vacuole (GO:0000323);; Cellular Component: fungal-type vacuole (GO:0000324);; Cellular Component: fungal-type vacuole membrane (GO:0000329);; Cellular Component: contr…	K02147|2.9e-11|adu:107467366|K02147 V-type H+-transporting ATPase subunit B | (RefSeq) V-type proton ATPase subunit B3	Oxidative phosphorylation (ko00190);; Phagosome (ko04145)	[C]	Energy production and conversion	--	V-type proton ATPase subunit B1 OS=Arabidopsis thaliana OX=3702 GN=VHA-B1 PE=2 SV=2	C	Energy production and conversion	V-type proton ATPase subunit B 2-like isoform X3 [Brassica rapa]
ko00195	Photosynthesis	BnaA03G0578600ZS	BnaA03G0578600ZS	LOC106380499	2.55139e-69	1.83217	up	6.93648e-26	2.04349	up	3.71171e-16	1.23288	up	1.43425e-49	1.5475	up	8.27525e-118	2.96712	up	1.99445e-12	1.1543	up	[C]	Energy production and conversion	Molecular Function: electron transfer activity (GO:0009055);; Cellular Component: chloroplast (GO:0009507);; Molecular Function: metal ion binding (GO:0046872);; Molecular Function: 2 iron, 2 sulfur cluster binding (GO:0051537);;	K02639|2.3e-78|bna:106380499|K02639 ferredoxin | (RefSeq) ferredoxin, leaf L-A-like	Photosynthesis (ko00195)	--	--	2Fe-2S iron-sulfur cluster binding domain	Ferredoxin-2, chloroplastic OS=Arabidopsis thaliana OX=3702 GN=FD2 PE=1 SV=1	C	Energy production and conversion	ferredoxin, leaf L-A-like [Brassica napus]
ko00330	Arginine and proline metabolism	BnaA03G0535300ZS	BnaA03G0535300ZS	--	1.64232e-21	-11.7394	down	2.16524e-18	-11.1296	down	0.000277874	-7.04372	down	2.79033e-71	-5.18993	down	2.95494e-18	-11.1524	down	2.17867e-07	-1.42499	down	[JO]	Translation, ribosomal structure and biogenesis;; Posttranslational modification, protein turnover, chaperones	Cellular Component: integral component of membrane (GO:0016021);; Molecular Function: oxidoreductase activity (GO:0016491);;	K00472|5.2e-33|bna:106347086|K00472 prolyl 4-hydroxylase [EC:1.14.11.2] | (RefSeq) probable prolyl 4-hydroxylase 3	Arginine and proline metabolism (ko00330)	[E]	Amino acid transport and metabolism	2OG-Fe(II) oxygenase superfamily	Probable prolyl 4-hydroxylase 3 OS=Arabidopsis thaliana OX=3702 GN=P4H3 PE=2 SV=1	S	Function unknown	BnaA08g04730D [Brassica napus]
ko00400	Phenylalanine, tyrosine and tryptophan biosynthesis	BnaA03G0495700ZS	BnaA03G0495700ZS	LOC106440909	8.63337e-24	2.42248	up	6.60793e-06	1.66574	up	1.60047e-06	1.40286	up	1.50143e-26	2.73654	up	1.64771e-09	2.18986	up	0.000433161	1.16941	up	[E]	Amino acid transport and metabolism	Molecular Function: tryptophan synthase activity (GO:0004834);;	K01696|3.1e-273|bna:106440909|K01696 tryptophan synthase beta chain [EC:4.2.1.20] | (RefSeq) tryptophan synthase beta chain 2, chloroplastic isoform X1	Glycine, serine and threonine metabolism (ko00260);; Phenylalanine, tyrosine and tryptophan biosynthesis (ko00400);; Biosynthesis of amino acids (ko01230)	[E]	Amino acid transport and metabolism	Pyridoxal-phosphate dependent enzyme	Tryptophan synthase beta chain 2, chloroplastic OS=Arabidopsis thaliana OX=3702 GN=TSB2 PE=1 SV=2	E	Amino acid transport and metabolism	tryptophan synthase beta chain 2, chloroplastic isoform X1 [Brassica napus]
ko00260	Glycine, serine and threonine metabolism	BnaA03G0495700ZS	BnaA03G0495700ZS	LOC106440909	8.63337e-24	2.42248	up	6.60793e-06	1.66574	up	1.60047e-06	1.40286	up	1.50143e-26	2.73654	up	1.64771e-09	2.18986	up	0.000433161	1.16941	up	[E]	Amino acid transport and metabolism	Molecular Function: tryptophan synthase activity (GO:0004834);;	K01696|3.1e-273|bna:106440909|K01696 tryptophan synthase beta chain [EC:4.2.1.20] | (RefSeq) tryptophan synthase beta chain 2, chloroplastic isoform X1	Glycine, serine and threonine metabolism (ko00260);; Phenylalanine, tyrosine and tryptophan biosynthesis (ko00400);; Biosynthesis of amino acids (ko01230)	[E]	Amino acid transport and metabolism	Pyridoxal-phosphate dependent enzyme	Tryptophan synthase beta chain 2, chloroplastic OS=Arabidopsis thaliana OX=3702 GN=TSB2 PE=1 SV=2	E	Amino acid transport and metabolism	tryptophan synthase beta chain 2, chloroplastic isoform X1 [Brassica napus]
ko01230	Biosynthesis of amino acids	BnaA03G0495700ZS	BnaA03G0495700ZS	LOC106440909	8.63337e-24	2.42248	up	6.60793e-06	1.66574	up	1.60047e-06	1.40286	up	1.50143e-26	2.73654	up	1.64771e-09	2.18986	up	0.000433161	1.16941	up	[E]	Amino acid transport and metabolism	Molecular Function: tryptophan synthase activity (GO:0004834);;	K01696|3.1e-273|bna:106440909|K01696 tryptophan synthase beta chain [EC:4.2.1.20] | (RefSeq) tryptophan synthase beta chain 2, chloroplastic isoform X1	Glycine, serine and threonine metabolism (ko00260);; Phenylalanine, tyrosine and tryptophan biosynthesis (ko00400);; Biosynthesis of amino acids (ko01230)	[E]	Amino acid transport and metabolism	Pyridoxal-phosphate dependent enzyme	Tryptophan synthase beta chain 2, chloroplastic OS=Arabidopsis thaliana OX=3702 GN=TSB2 PE=1 SV=2	E	Amino acid transport and metabolism	tryptophan synthase beta chain 2, chloroplastic isoform X1 [Brassica napus]
ko00620	Pyruvate metabolism	BnaA03G0374700ZS	BnaA03G0374700ZS	LOC103859986	1.60257e-100	3.44585	up	2.06176e-29	2.93716	up	5.96705e-05	1.06003	up	1.96663e-67	3.17134	up	1.2584e-24	2.72268	up	1.83002e-08	1.43701	up	[G]	Carbohydrate transport and metabolism	Molecular Function: magnesium ion binding (GO:0000287);; Molecular Function: pyruvate kinase activity (GO:0004743);; Cellular Component: cytoplasm (GO:0005737);; Biological Process: glycolytic process (GO:0006096);; Cellular Component: chloroplast stroma (GO:0009570);; Molecular Function: kinase activity (GO:0016301);; Molecular Function: potassium ion binding (GO:0030955);;	K00873|0.0e+00|brp:103859986|K00873 pyruvate kinase [EC:2.7.1.40] | (RefSeq) plastidial pyruvate kinase 1, chloroplastic	Glycolysis / Gluconeogenesis (ko00010);; Purine metabolism (ko00230);; Pyruvate metabolism (ko00620);; Carbon metabolism (ko01200);; Biosynthesis of amino acids (ko01230)	[G]	Carbohydrate transport and metabolism	Pyruvate kinase, barrel domain	Plastidial pyruvate kinase 1, chloroplastic OS=Arabidopsis thaliana OX=3702 GN=PKP1 PE=1 SV=1	G	Carbohydrate transport and metabolism	plastidial pyruvate kinase 1, chloroplastic [Brassica rapa]
ko00230	Purine metabolism	BnaA03G0374700ZS	BnaA03G0374700ZS	LOC103859986	1.60257e-100	3.44585	up	2.06176e-29	2.93716	up	5.96705e-05	1.06003	up	1.96663e-67	3.17134	up	1.2584e-24	2.72268	up	1.83002e-08	1.43701	up	[G]	Carbohydrate transport and metabolism	Molecular Function: magnesium ion binding (GO:0000287);; Molecular Function: pyruvate kinase activity (GO:0004743);; Cellular Component: cytoplasm (GO:0005737);; Biological Process: glycolytic process (GO:0006096);; Cellular Component: chloroplast stroma (GO:0009570);; Molecular Function: kinase activity (GO:0016301);; Molecular Function: potassium ion binding (GO:0030955);;	K00873|0.0e+00|brp:103859986|K00873 pyruvate kinase [EC:2.7.1.40] | (RefSeq) plastidial pyruvate kinase 1, chloroplastic	Glycolysis / Gluconeogenesis (ko00010);; Purine metabolism (ko00230);; Pyruvate metabolism (ko00620);; Carbon metabolism (ko01200);; Biosynthesis of amino acids (ko01230)	[G]	Carbohydrate transport and metabolism	Pyruvate kinase, barrel domain	Plastidial pyruvate kinase 1, chloroplastic OS=Arabidopsis thaliana OX=3702 GN=PKP1 PE=1 SV=1	G	Carbohydrate transport and metabolism	plastidial pyruvate kinase 1, chloroplastic [Brassica rapa]
ko00010	Glycolysis / Gluconeogenesis	BnaA03G0374700ZS	BnaA03G0374700ZS	LOC103859986	1.60257e-100	3.44585	up	2.06176e-29	2.93716	up	5.96705e-05	1.06003	up	1.96663e-67	3.17134	up	1.2584e-24	2.72268	up	1.83002e-08	1.43701	up	[G]	Carbohydrate transport and metabolism	Molecular Function: magnesium ion binding (GO:0000287);; Molecular Function: pyruvate kinase activity (GO:0004743);; Cellular Component: cytoplasm (GO:0005737);; Biological Process: glycolytic process (GO:0006096);; Cellular Component: chloroplast stroma (GO:0009570);; Molecular Function: kinase activity (GO:0016301);; Molecular Function: potassium ion binding (GO:0030955);;	K00873|0.0e+00|brp:103859986|K00873 pyruvate kinase [EC:2.7.1.40] | (RefSeq) plastidial pyruvate kinase 1, chloroplastic	Glycolysis / Gluconeogenesis (ko00010);; Purine metabolism (ko00230);; Pyruvate metabolism (ko00620);; Carbon metabolism (ko01200);; Biosynthesis of amino acids (ko01230)	[G]	Carbohydrate transport and metabolism	Pyruvate kinase, barrel domain	Plastidial pyruvate kinase 1, chloroplastic OS=Arabidopsis thaliana OX=3702 GN=PKP1 PE=1 SV=1	G	Carbohydrate transport and metabolism	plastidial pyruvate kinase 1, chloroplastic [Brassica rapa]
ko01200	Carbon metabolism	BnaA03G0374700ZS	BnaA03G0374700ZS	LOC103859986	1.60257e-100	3.44585	up	2.06176e-29	2.93716	up	5.96705e-05	1.06003	up	1.96663e-67	3.17134	up	1.2584e-24	2.72268	up	1.83002e-08	1.43701	up	[G]	Carbohydrate transport and metabolism	Molecular Function: magnesium ion binding (GO:0000287);; Molecular Function: pyruvate kinase activity (GO:0004743);; Cellular Component: cytoplasm (GO:0005737);; Biological Process: glycolytic process (GO:0006096);; Cellular Component: chloroplast stroma (GO:0009570);; Molecular Function: kinase activity (GO:0016301);; Molecular Function: potassium ion binding (GO:0030955);;	K00873|0.0e+00|brp:103859986|K00873 pyruvate kinase [EC:2.7.1.40] | (RefSeq) plastidial pyruvate kinase 1, chloroplastic	Glycolysis / Gluconeogenesis (ko00010);; Purine metabolism (ko00230);; Pyruvate metabolism (ko00620);; Carbon metabolism (ko01200);; Biosynthesis of amino acids (ko01230)	[G]	Carbohydrate transport and metabolism	Pyruvate kinase, barrel domain	Plastidial pyruvate kinase 1, chloroplastic OS=Arabidopsis thaliana OX=3702 GN=PKP1 PE=1 SV=1	G	Carbohydrate transport and metabolism	plastidial pyruvate kinase 1, chloroplastic [Brassica rapa]
ko01230	Biosynthesis of amino acids	BnaA03G0374700ZS	BnaA03G0374700ZS	LOC103859986	1.60257e-100	3.44585	up	2.06176e-29	2.93716	up	5.96705e-05	1.06003	up	1.96663e-67	3.17134	up	1.2584e-24	2.72268	up	1.83002e-08	1.43701	up	[G]	Carbohydrate transport and metabolism	Molecular Function: magnesium ion binding (GO:0000287);; Molecular Function: pyruvate kinase activity (GO:0004743);; Cellular Component: cytoplasm (GO:0005737);; Biological Process: glycolytic process (GO:0006096);; Cellular Component: chloroplast stroma (GO:0009570);; Molecular Function: kinase activity (GO:0016301);; Molecular Function: potassium ion binding (GO:0030955);;	K00873|0.0e+00|brp:103859986|K00873 pyruvate kinase [EC:2.7.1.40] | (RefSeq) plastidial pyruvate kinase 1, chloroplastic	Glycolysis / Gluconeogenesis (ko00010);; Purine metabolism (ko00230);; Pyruvate metabolism (ko00620);; Carbon metabolism (ko01200);; Biosynthesis of amino acids (ko01230)	[G]	Carbohydrate transport and metabolism	Pyruvate kinase, barrel domain	Plastidial pyruvate kinase 1, chloroplastic OS=Arabidopsis thaliana OX=3702 GN=PKP1 PE=1 SV=1	G	Carbohydrate transport and metabolism	plastidial pyruvate kinase 1, chloroplastic [Brassica rapa]
ko00230	Purine metabolism	BnaA03G0364000ZS	BnaA03G0364000ZS	--	6.00085e-34	-2.42841	down	9.70575e-08	-2.37458	down	0.000115184	-1.19947	down	9.56998e-67	-5.40278	down	1.22264e-16	-10.7781	down	2.17314e-15	-7.57674	down	[F]	Nucleotide transport and metabolism	Molecular Function: molecular_function (GO:0003674);; Molecular Function: catalytic activity (GO:0003824);; Molecular Function: guanylate kinase activity (GO:0004385);; Cellular Component: cellular_component (GO:0005575);; Cellular Component: intracellular (GO:0005622);; Cellular Component: obsolete cell (GO:0005623);; Cellular Component: cytoplasm (GO:0005737);; Cellular Component: cytosol (GO:0…	K00942|1.1e-98|bna:106413317|K00942 guanylate kinase [EC:2.7.4.8] | (RefSeq) guanylate kinase 2	Purine metabolism (ko00230)	[F]	Nucleotide transport and metabolism	Guanylate kinase	Guanylate kinase 2 OS=Arabidopsis thaliana OX=3702 GN=GK-2 PE=2 SV=1	F	Nucleotide transport and metabolism	unnamed protein product [Brassica rapa]
ko00670	One carbon pool by folate	BnaA03G0327600ZS	BnaA03G0327600ZS	LOC106353085	1.12474e-44	-1.81806	down	2.0218e-25	-2.16821	down	4.54289e-18	-1.58616	down	7.44775e-59	-2.27365	down	1.38843e-18	-1.94387	down	6.06208e-08	-1.21368	down	[H]	Coenzyme transport and metabolism	Molecular Function: methylenetetrahydrofolate dehydrogenase (NADP+) activity (GO:0004488);;	K00288|1.1e-82|qsu:112008097|K00288 methylenetetrahydrofolate dehydrogenase (NADP+) / methenyltetrahydrofolate cyclohydrolase / formyltetrahydrofolate synthetase [EC:1.5.1.5 3.5.4.9 6.3.4.3] | (RefSeq) C-1-tetrahydrofolate synthase, cytoplasmic-like	One carbon pool by folate (ko00670)	[H]	Coenzyme transport and metabolism	Tetrahydrofolate dehydrogenase/cyclohydrolase, NAD(P)-binding domain	Bifunctional protein FolD 2 OS=Arabidopsis thaliana OX=3702 GN=FOLD2 PE=2 SV=1	H	Coenzyme transport and metabolism	bifunctional protein FolD 2 [Brassica napus]
ko00190	Oxidative phosphorylation	BnaA03G0283700ZS	BnaA03G0283700ZS	LOC106331569	3.88348e-66	-2.48251	down	5.8292e-108	-5.83923	down	0.000463241	-5.04535	down	3.24008e-105	-6.1794	down	3.58003e-108	-5.88405	down	8.07208e-43	-4.24854	down	--	--	Cellular Component: vacuolar proton-transporting V-type ATPase complex (GO:0016471);; Molecular Function: ATPase-coupled transmembrane transporter activity (GO:0042626);; Biological Process: proton transmembrane transport (GO:1902600);;	K02152|3.5e-50|bna:106388664|K02152 V-type H+-transporting ATPase subunit G | (RefSeq) V-type proton ATPase subunit G1-like	Oxidative phosphorylation (ko00190);; Phagosome (ko04145)	[C]	Energy production and conversion	Vacuolar (H+)-ATPase G subunit	V-type proton ATPase subunit G1 OS=Arabidopsis thaliana OX=3702 GN=VHA-G1 PE=1 SV=1	C	Energy production and conversion	PREDICTED: V-type proton ATPase subunit G1-like [Brassica oleracea var. oleracea]
ko04070	Phosphatidylinositol signaling system	BnaA03G0265500ZS	BnaA03G0265500ZS	LOC103858696	1.88849e-17	-10.601	down	1.11002e-15	-10.444	down	6.43872e-12	-9.24467	down	7.9626e-17	-10.4196	down	1.70146e-15	-10.4649	down	2.05207e-09	-7.23418	down	--	--	Cellular Component: membrane (GO:0016020);; Cellular Component: integral component of membrane (GO:0016021);; Biological Process: regulation of defense response (GO:0031347);; Biological Process: cellular response to salicylic acid stimulus (GO:0071446);; Biological Process: regulation of salicylic acid mediated signaling pathway (GO:2000031);;	K00889|8.2e-62|dcr:108218789|K00889 1-phosphatidylinositol-4-phosphate 5-kinase [EC:2.7.1.68] | (RefSeq) phosphatidylinositol 4-phosphate 5-kinase 6-like	Inositol phosphate metabolism (ko00562);; Phosphatidylinositol signaling system (ko04070);; Endocytosis (ko04144)	[R]	General function prediction only	Ankyrin repeats (3 copies)	Protein ACCELERATED CELL DEATH 6 OS=Arabidopsis thaliana OX=3702 GN=ACD6 PE=1 SV=1	S	Function unknown	protein ACCELERATED CELL DEATH 6 isoform X1 [Brassica rapa]
ko00562	Inositol phosphate metabolism	BnaA03G0265500ZS	BnaA03G0265500ZS	LOC103858696	1.88849e-17	-10.601	down	1.11002e-15	-10.444	down	6.43872e-12	-9.24467	down	7.9626e-17	-10.4196	down	1.70146e-15	-10.4649	down	2.05207e-09	-7.23418	down	--	--	Cellular Component: membrane (GO:0016020);; Cellular Component: integral component of membrane (GO:0016021);; Biological Process: regulation of defense response (GO:0031347);; Biological Process: cellular response to salicylic acid stimulus (GO:0071446);; Biological Process: regulation of salicylic acid mediated signaling pathway (GO:2000031);;	K00889|8.2e-62|dcr:108218789|K00889 1-phosphatidylinositol-4-phosphate 5-kinase [EC:2.7.1.68] | (RefSeq) phosphatidylinositol 4-phosphate 5-kinase 6-like	Inositol phosphate metabolism (ko00562);; Phosphatidylinositol signaling system (ko04070);; Endocytosis (ko04144)	[R]	General function prediction only	Ankyrin repeats (3 copies)	Protein ACCELERATED CELL DEATH 6 OS=Arabidopsis thaliana OX=3702 GN=ACD6 PE=1 SV=1	S	Function unknown	protein ACCELERATED CELL DEATH 6 isoform X1 [Brassica rapa]
ko00400	Phenylalanine, tyrosine and tryptophan biosynthesis	BnaA03G0220100ZS	BnaA03G0220100ZS	LOC106438248	1.40792e-13	-1.11104	down	2.64703e-14	-1.73413	down	3.37142e-16	-1.70439	down	3.24781e-20	-1.66519	down	1.4958e-07	-1.44523	down	1.78596e-10	-1.28308	down	[E]	Amino acid transport and metabolism	Molecular Function: 3-phosphoshikimate 1-carboxyvinyltransferase activity (GO:0003866);; Biological Process: aromatic amino acid family biosynthetic process (GO:0009073);; Biological Process: chorismate biosynthetic process (GO:0009423);;	K00800|3.8e-247|bna:106438248|K00800 3-phosphoshikimate 1-carboxyvinyltransferase [EC:2.5.1.19] | (RefSeq) 3-phosphoshikimate 1-carboxyvinyltransferase, chloroplastic-like isoform X1	Phenylalanine, tyrosine and tryptophan biosynthesis (ko00400);; Biosynthesis of amino acids (ko01230)	[E]	Amino acid transport and metabolism	EPSP synthase (3-phosphoshikimate 1-carboxyvinyltransferase)	3-phosphoshikimate 1-carboxyvinyltransferase, chloroplastic OS=Brassica napus OX=3708 PE=3 SV=1	E	Amino acid transport and metabolism	3-phosphoshikimate 1-carboxyvinyltransferase, chloroplastic-like isoform X1 [Brassica napus]
ko01230	Biosynthesis of amino acids	BnaA03G0220100ZS	BnaA03G0220100ZS	LOC106438248	1.40792e-13	-1.11104	down	2.64703e-14	-1.73413	down	3.37142e-16	-1.70439	down	3.24781e-20	-1.66519	down	1.4958e-07	-1.44523	down	1.78596e-10	-1.28308	down	[E]	Amino acid transport and metabolism	Molecular Function: 3-phosphoshikimate 1-carboxyvinyltransferase activity (GO:0003866);; Biological Process: aromatic amino acid family biosynthetic process (GO:0009073);; Biological Process: chorismate biosynthetic process (GO:0009423);;	K00800|3.8e-247|bna:106438248|K00800 3-phosphoshikimate 1-carboxyvinyltransferase [EC:2.5.1.19] | (RefSeq) 3-phosphoshikimate 1-carboxyvinyltransferase, chloroplastic-like isoform X1	Phenylalanine, tyrosine and tryptophan biosynthesis (ko00400);; Biosynthesis of amino acids (ko01230)	[E]	Amino acid transport and metabolism	EPSP synthase (3-phosphoshikimate 1-carboxyvinyltransferase)	3-phosphoshikimate 1-carboxyvinyltransferase, chloroplastic OS=Brassica napus OX=3708 PE=3 SV=1	E	Amino acid transport and metabolism	3-phosphoshikimate 1-carboxyvinyltransferase, chloroplastic-like isoform X1 [Brassica napus]
ko00051	Fructose and mannose metabolism	BnaA03G0194300ZS	BnaA03G0194300ZS	--	4.0888e-70	-2.25789	down	3.58439e-16	-5.22156	down	1.47328e-67	-4.85944	down	5.69448e-186	-5.37676	down	1.47428e-13	-6.01988	down	2.01309e-31	-3.23752	down	[JM]	Translation, ribosomal structure and biogenesis;; Cell wall/membrane/envelope biogenesis	Biological Process: biosynthetic process (GO:0009058);; Molecular Function: nucleotidyltransferase activity (GO:0016779);;	K00966|5.2e-205|bna:106438071|K00966 mannose-1-phosphate guanylyltransferase [EC:2.7.7.13] | (RefSeq) mannose-1-phosphate guanylyltransferase 1-like	Fructose and mannose metabolism (ko00051);; Amino sugar and nucleotide sugar metabolism (ko00520)	[M]	Cell wall/membrane/envelope biogenesis	Nucleotidyl transferase	Mannose-1-phosphate guanylyltransferase 1 OS=Arabidopsis thaliana OX=3702 GN=CYT1 PE=1 SV=1	M	Cell wall/membrane/envelope biogenesis	BnaA03g18750D [Brassica napus]
ko00520	Amino sugar and nucleotide sugar metabolism	BnaA03G0194300ZS	BnaA03G0194300ZS	--	4.0888e-70	-2.25789	down	3.58439e-16	-5.22156	down	1.47328e-67	-4.85944	down	5.69448e-186	-5.37676	down	1.47428e-13	-6.01988	down	2.01309e-31	-3.23752	down	[JM]	Translation, ribosomal structure and biogenesis;; Cell wall/membrane/envelope biogenesis	Biological Process: biosynthetic process (GO:0009058);; Molecular Function: nucleotidyltransferase activity (GO:0016779);;	K00966|5.2e-205|bna:106438071|K00966 mannose-1-phosphate guanylyltransferase [EC:2.7.7.13] | (RefSeq) mannose-1-phosphate guanylyltransferase 1-like	Fructose and mannose metabolism (ko00051);; Amino sugar and nucleotide sugar metabolism (ko00520)	[M]	Cell wall/membrane/envelope biogenesis	Nucleotidyl transferase	Mannose-1-phosphate guanylyltransferase 1 OS=Arabidopsis thaliana OX=3702 GN=CYT1 PE=1 SV=1	M	Cell wall/membrane/envelope biogenesis	BnaA03g18750D [Brassica napus]
ko00130	Ubiquinone and other terpenoid-quinone biosynthesis	BnaA03G0125800ZS	BnaA03G0125800ZS	--	6.95367e-17	-1.76233	down	5.47565e-08	-2.61373	down	0.00963687	-4.09034	down	2.37668e-25	-2.74127	down	2.40262e-06	-2.15029	down	5.25857e-25	-2.74729	down	[C]	Energy production and conversion	Molecular Function: NAD(P)H dehydrogenase (quinone) activity (GO:0003955);; Molecular Function: FMN binding (GO:0010181);; Biological Process: oxidation-reduction process (GO:0055114);;	K03809|9.3e-38|bna:106346023|K03809 NAD(P)H dehydrogenase (quinone) [EC:1.6.5.2] | (RefSeq) NAD(P)H dehydrogenase (quinone) FQR1-like	Ubiquinone and other terpenoid-quinone biosynthesis (ko00130)	[R]	General function prediction only	--	NAD(P)H dehydrogenase (quinone) FQR1 OS=Arabidopsis thaliana OX=3702 GN=FQR1 PE=1 SV=1	S	Function unknown	hypothetical protein F2Q68_00001043 [Brassica cretica]
ko00500	Starch and sucrose metabolism	BnaA03G0105500ZS	BnaA03G0105500ZS	LOC106435908	2.16157e-66	-2.46891	down	6.60963e-12	-1.77766	down	2.47915e-15	-2.05718	down	1.84287e-46	-2.0814	down	1.36393e-29	-2.18412	down	3.67839e-23	-2.00078	down	[G]	Carbohydrate transport and metabolism	Molecular Function: hydrolase activity, hydrolyzing O-glycosyl compounds (GO:0004553);; Biological Process: carbohydrate metabolic process (GO:0005975);;	K01188|3.0e-258|bna:106435893|K01188 beta-glucosidase [EC:3.2.1.21] | (RefSeq) beta-glucosidase 3-like	Cyanoamino acid metabolism (ko00460);; Starch and sucrose metabolism (ko00500);; Phenylpropanoid biosynthesis (ko00940)	[G]	Carbohydrate transport and metabolism	Glycosyl hydrolase family 1	Beta-glucosidase 3 OS=Arabidopsis thaliana OX=3702 GN=BGLU3 PE=3 SV=2	G	Carbohydrate transport and metabolism	beta-glucosidase 3-like isoform X1 [Brassica napus]
ko00940	Phenylpropanoid biosynthesis	BnaA03G0105500ZS	BnaA03G0105500ZS	LOC106435908	2.16157e-66	-2.46891	down	6.60963e-12	-1.77766	down	2.47915e-15	-2.05718	down	1.84287e-46	-2.0814	down	1.36393e-29	-2.18412	down	3.67839e-23	-2.00078	down	[G]	Carbohydrate transport and metabolism	Molecular Function: hydrolase activity, hydrolyzing O-glycosyl compounds (GO:0004553);; Biological Process: carbohydrate metabolic process (GO:0005975);;	K01188|3.0e-258|bna:106435893|K01188 beta-glucosidase [EC:3.2.1.21] | (RefSeq) beta-glucosidase 3-like	Cyanoamino acid metabolism (ko00460);; Starch and sucrose metabolism (ko00500);; Phenylpropanoid biosynthesis (ko00940)	[G]	Carbohydrate transport and metabolism	Glycosyl hydrolase family 1	Beta-glucosidase 3 OS=Arabidopsis thaliana OX=3702 GN=BGLU3 PE=3 SV=2	G	Carbohydrate transport and metabolism	beta-glucosidase 3-like isoform X1 [Brassica napus]
ko00460	Cyanoamino acid metabolism	BnaA03G0105500ZS	BnaA03G0105500ZS	LOC106435908	2.16157e-66	-2.46891	down	6.60963e-12	-1.77766	down	2.47915e-15	-2.05718	down	1.84287e-46	-2.0814	down	1.36393e-29	-2.18412	down	3.67839e-23	-2.00078	down	[G]	Carbohydrate transport and metabolism	Molecular Function: hydrolase activity, hydrolyzing O-glycosyl compounds (GO:0004553);; Biological Process: carbohydrate metabolic process (GO:0005975);;	K01188|3.0e-258|bna:106435893|K01188 beta-glucosidase [EC:3.2.1.21] | (RefSeq) beta-glucosidase 3-like	Cyanoamino acid metabolism (ko00460);; Starch and sucrose metabolism (ko00500);; Phenylpropanoid biosynthesis (ko00940)	[G]	Carbohydrate transport and metabolism	Glycosyl hydrolase family 1	Beta-glucosidase 3 OS=Arabidopsis thaliana OX=3702 GN=BGLU3 PE=3 SV=2	G	Carbohydrate transport and metabolism	beta-glucosidase 3-like isoform X1 [Brassica napus]
ko00020	Citrate cycle (TCA cycle)	BnaA03G0059700ZS	BnaA03G0059700ZS	LOC106431667	2.97703e-18	10.7952	up	1.72711e-16	10.5637	up	5.14475e-16	2.79662	up	5.02767e-18	10.7505	up	2.98301e-15	10.3127	up	3.93011e-17	2.97665	up	[C]	Energy production and conversion	Molecular Function: magnesium ion binding (GO:0000287);; Molecular Function: isocitrate dehydrogenase (NADP+) activity (GO:0004450);; Biological Process: tricarboxylic acid cycle (GO:0006099);; Biological Process: isocitrate metabolic process (GO:0006102);; Molecular Function: NAD binding (GO:0051287);;	K00031|2.3e-276|bna:106431667|K00031 isocitrate dehydrogenase [EC:1.1.1.42] | (RefSeq) isocitrate dehydrogenase [NADP], chloroplastic/mitochondrial-like	Citrate cycle (TCA cycle) (ko00020);; Glutathione metabolism (ko00480);; Carbon metabolism (ko01200);; 2-Oxocarboxylic acid metabolism (ko01210);; Biosynthesis of amino acids (ko01230);; Peroxisome (ko04146)	[C]	Energy production and conversion	Isocitrate/isopropylmalate dehydrogenase	Isocitrate dehydrogenase [NADP], chloroplastic/mitochondrial OS=Arabidopsis thaliana OX=3702 GN=At5g14590 PE=1 SV=1	C	Energy production and conversion	isocitrate dehydrogenase [NADP], chloroplastic/mitochondrial-like [Brassica napus]
ko01200	Carbon metabolism	BnaA03G0059700ZS	BnaA03G0059700ZS	LOC106431667	2.97703e-18	10.7952	up	1.72711e-16	10.5637	up	5.14475e-16	2.79662	up	5.02767e-18	10.7505	up	2.98301e-15	10.3127	up	3.93011e-17	2.97665	up	[C]	Energy production and conversion	Molecular Function: magnesium ion binding (GO:0000287);; Molecular Function: isocitrate dehydrogenase (NADP+) activity (GO:0004450);; Biological Process: tricarboxylic acid cycle (GO:0006099);; Biological Process: isocitrate metabolic process (GO:0006102);; Molecular Function: NAD binding (GO:0051287);;	K00031|2.3e-276|bna:106431667|K00031 isocitrate dehydrogenase [EC:1.1.1.42] | (RefSeq) isocitrate dehydrogenase [NADP], chloroplastic/mitochondrial-like	Citrate cycle (TCA cycle) (ko00020);; Glutathione metabolism (ko00480);; Carbon metabolism (ko01200);; 2-Oxocarboxylic acid metabolism (ko01210);; Biosynthesis of amino acids (ko01230);; Peroxisome (ko04146)	[C]	Energy production and conversion	Isocitrate/isopropylmalate dehydrogenase	Isocitrate dehydrogenase [NADP], chloroplastic/mitochondrial OS=Arabidopsis thaliana OX=3702 GN=At5g14590 PE=1 SV=1	C	Energy production and conversion	isocitrate dehydrogenase [NADP], chloroplastic/mitochondrial-like [Brassica napus]
ko01230	Biosynthesis of amino acids	BnaA03G0059700ZS	BnaA03G0059700ZS	LOC106431667	2.97703e-18	10.7952	up	1.72711e-16	10.5637	up	5.14475e-16	2.79662	up	5.02767e-18	10.7505	up	2.98301e-15	10.3127	up	3.93011e-17	2.97665	up	[C]	Energy production and conversion	Molecular Function: magnesium ion binding (GO:0000287);; Molecular Function: isocitrate dehydrogenase (NADP+) activity (GO:0004450);; Biological Process: tricarboxylic acid cycle (GO:0006099);; Biological Process: isocitrate metabolic process (GO:0006102);; Molecular Function: NAD binding (GO:0051287);;	K00031|2.3e-276|bna:106431667|K00031 isocitrate dehydrogenase [EC:1.1.1.42] | (RefSeq) isocitrate dehydrogenase [NADP], chloroplastic/mitochondrial-like	Citrate cycle (TCA cycle) (ko00020);; Glutathione metabolism (ko00480);; Carbon metabolism (ko01200);; 2-Oxocarboxylic acid metabolism (ko01210);; Biosynthesis of amino acids (ko01230);; Peroxisome (ko04146)	[C]	Energy production and conversion	Isocitrate/isopropylmalate dehydrogenase	Isocitrate dehydrogenase [NADP], chloroplastic/mitochondrial OS=Arabidopsis thaliana OX=3702 GN=At5g14590 PE=1 SV=1	C	Energy production and conversion	isocitrate dehydrogenase [NADP], chloroplastic/mitochondrial-like [Brassica napus]
ko01210	2-Oxocarboxylic acid metabolism	BnaA03G0059700ZS	BnaA03G0059700ZS	LOC106431667	2.97703e-18	10.7952	up	1.72711e-16	10.5637	up	5.14475e-16	2.79662	up	5.02767e-18	10.7505	up	2.98301e-15	10.3127	up	3.93011e-17	2.97665	up	[C]	Energy production and conversion	Molecular Function: magnesium ion binding (GO:0000287);; Molecular Function: isocitrate dehydrogenase (NADP+) activity (GO:0004450);; Biological Process: tricarboxylic acid cycle (GO:0006099);; Biological Process: isocitrate metabolic process (GO:0006102);; Molecular Function: NAD binding (GO:0051287);;	K00031|2.3e-276|bna:106431667|K00031 isocitrate dehydrogenase [EC:1.1.1.42] | (RefSeq) isocitrate dehydrogenase [NADP], chloroplastic/mitochondrial-like	Citrate cycle (TCA cycle) (ko00020);; Glutathione metabolism (ko00480);; Carbon metabolism (ko01200);; 2-Oxocarboxylic acid metabolism (ko01210);; Biosynthesis of amino acids (ko01230);; Peroxisome (ko04146)	[C]	Energy production and conversion	Isocitrate/isopropylmalate dehydrogenase	Isocitrate dehydrogenase [NADP], chloroplastic/mitochondrial OS=Arabidopsis thaliana OX=3702 GN=At5g14590 PE=1 SV=1	C	Energy production and conversion	isocitrate dehydrogenase [NADP], chloroplastic/mitochondrial-like [Brassica napus]
ko00261	Monobactam biosynthesis	BnaA03G0056900ZS	BnaA03G0056900ZS	LOC103856056	2.31916e-155	2.95733	up	2.34411e-81	3.00718	up	3.32008e-21	1.54496	up	1.37213e-189	3.32473	up	7.62574e-113	3.07138	up	9.94265e-14	1.30232	up	[E]	Amino acid transport and metabolism	Molecular Function: aspartate kinase activity (GO:0004072);; Cellular Component: cytoplasm (GO:0005737);; Biological Process: threonine biosynthetic process (GO:0009088);; Biological Process: lysine biosynthetic process via diaminopimelate (GO:0009089);; Biological Process: homoserine biosynthetic process (GO:0009090);; Cellular Component: chloroplast stroma (GO:0009570);;	K00928|1.7e-299|bna:106430889|K00928 aspartate kinase [EC:2.7.2.4] | (RefSeq) aspartokinase 2, chloroplastic	Glycine, serine and threonine metabolism (ko00260);; Monobactam biosynthesis (ko00261);; Cysteine and methionine metabolism (ko00270);; Lysine biosynthesis (ko00300);; 2-Oxocarboxylic acid metabolism (ko01210);; Biosynthesis of amino acids (ko01230)	[E]	Amino acid transport and metabolism	Amino acid kinase family	Aspartokinase 2, chloroplastic OS=Arabidopsis thaliana OX=3702 GN=AK2 PE=1 SV=2	E	Amino acid transport and metabolism	aspartokinase 2, chloroplastic isoform X2 [Brassica rapa]
ko00300	Lysine biosynthesis	BnaA03G0056900ZS	BnaA03G0056900ZS	LOC103856056	2.31916e-155	2.95733	up	2.34411e-81	3.00718	up	3.32008e-21	1.54496	up	1.37213e-189	3.32473	up	7.62574e-113	3.07138	up	9.94265e-14	1.30232	up	[E]	Amino acid transport and metabolism	Molecular Function: aspartate kinase activity (GO:0004072);; Cellular Component: cytoplasm (GO:0005737);; Biological Process: threonine biosynthetic process (GO:0009088);; Biological Process: lysine biosynthetic process via diaminopimelate (GO:0009089);; Biological Process: homoserine biosynthetic process (GO:0009090);; Cellular Component: chloroplast stroma (GO:0009570);;	K00928|1.7e-299|bna:106430889|K00928 aspartate kinase [EC:2.7.2.4] | (RefSeq) aspartokinase 2, chloroplastic	Glycine, serine and threonine metabolism (ko00260);; Monobactam biosynthesis (ko00261);; Cysteine and methionine metabolism (ko00270);; Lysine biosynthesis (ko00300);; 2-Oxocarboxylic acid metabolism (ko01210);; Biosynthesis of amino acids (ko01230)	[E]	Amino acid transport and metabolism	Amino acid kinase family	Aspartokinase 2, chloroplastic OS=Arabidopsis thaliana OX=3702 GN=AK2 PE=1 SV=2	E	Amino acid transport and metabolism	aspartokinase 2, chloroplastic isoform X2 [Brassica rapa]
ko00260	Glycine, serine and threonine metabolism	BnaA03G0056900ZS	BnaA03G0056900ZS	LOC103856056	2.31916e-155	2.95733	up	2.34411e-81	3.00718	up	3.32008e-21	1.54496	up	1.37213e-189	3.32473	up	7.62574e-113	3.07138	up	9.94265e-14	1.30232	up	[E]	Amino acid transport and metabolism	Molecular Function: aspartate kinase activity (GO:0004072);; Cellular Component: cytoplasm (GO:0005737);; Biological Process: threonine biosynthetic process (GO:0009088);; Biological Process: lysine biosynthetic process via diaminopimelate (GO:0009089);; Biological Process: homoserine biosynthetic process (GO:0009090);; Cellular Component: chloroplast stroma (GO:0009570);;	K00928|1.7e-299|bna:106430889|K00928 aspartate kinase [EC:2.7.2.4] | (RefSeq) aspartokinase 2, chloroplastic	Glycine, serine and threonine metabolism (ko00260);; Monobactam biosynthesis (ko00261);; Cysteine and methionine metabolism (ko00270);; Lysine biosynthesis (ko00300);; 2-Oxocarboxylic acid metabolism (ko01210);; Biosynthesis of amino acids (ko01230)	[E]	Amino acid transport and metabolism	Amino acid kinase family	Aspartokinase 2, chloroplastic OS=Arabidopsis thaliana OX=3702 GN=AK2 PE=1 SV=2	E	Amino acid transport and metabolism	aspartokinase 2, chloroplastic isoform X2 [Brassica rapa]
ko00270	Cysteine and methionine metabolism	BnaA03G0056900ZS	BnaA03G0056900ZS	LOC103856056	2.31916e-155	2.95733	up	2.34411e-81	3.00718	up	3.32008e-21	1.54496	up	1.37213e-189	3.32473	up	7.62574e-113	3.07138	up	9.94265e-14	1.30232	up	[E]	Amino acid transport and metabolism	Molecular Function: aspartate kinase activity (GO:0004072);; Cellular Component: cytoplasm (GO:0005737);; Biological Process: threonine biosynthetic process (GO:0009088);; Biological Process: lysine biosynthetic process via diaminopimelate (GO:0009089);; Biological Process: homoserine biosynthetic process (GO:0009090);; Cellular Component: chloroplast stroma (GO:0009570);;	K00928|1.7e-299|bna:106430889|K00928 aspartate kinase [EC:2.7.2.4] | (RefSeq) aspartokinase 2, chloroplastic	Glycine, serine and threonine metabolism (ko00260);; Monobactam biosynthesis (ko00261);; Cysteine and methionine metabolism (ko00270);; Lysine biosynthesis (ko00300);; 2-Oxocarboxylic acid metabolism (ko01210);; Biosynthesis of amino acids (ko01230)	[E]	Amino acid transport and metabolism	Amino acid kinase family	Aspartokinase 2, chloroplastic OS=Arabidopsis thaliana OX=3702 GN=AK2 PE=1 SV=2	E	Amino acid transport and metabolism	aspartokinase 2, chloroplastic isoform X2 [Brassica rapa]
ko01230	Biosynthesis of amino acids	BnaA03G0056900ZS	BnaA03G0056900ZS	LOC103856056	2.31916e-155	2.95733	up	2.34411e-81	3.00718	up	3.32008e-21	1.54496	up	1.37213e-189	3.32473	up	7.62574e-113	3.07138	up	9.94265e-14	1.30232	up	[E]	Amino acid transport and metabolism	Molecular Function: aspartate kinase activity (GO:0004072);; Cellular Component: cytoplasm (GO:0005737);; Biological Process: threonine biosynthetic process (GO:0009088);; Biological Process: lysine biosynthetic process via diaminopimelate (GO:0009089);; Biological Process: homoserine biosynthetic process (GO:0009090);; Cellular Component: chloroplast stroma (GO:0009570);;	K00928|1.7e-299|bna:106430889|K00928 aspartate kinase [EC:2.7.2.4] | (RefSeq) aspartokinase 2, chloroplastic	Glycine, serine and threonine metabolism (ko00260);; Monobactam biosynthesis (ko00261);; Cysteine and methionine metabolism (ko00270);; Lysine biosynthesis (ko00300);; 2-Oxocarboxylic acid metabolism (ko01210);; Biosynthesis of amino acids (ko01230)	[E]	Amino acid transport and metabolism	Amino acid kinase family	Aspartokinase 2, chloroplastic OS=Arabidopsis thaliana OX=3702 GN=AK2 PE=1 SV=2	E	Amino acid transport and metabolism	aspartokinase 2, chloroplastic isoform X2 [Brassica rapa]
ko01210	2-Oxocarboxylic acid metabolism	BnaA03G0056900ZS	BnaA03G0056900ZS	LOC103856056	2.31916e-155	2.95733	up	2.34411e-81	3.00718	up	3.32008e-21	1.54496	up	1.37213e-189	3.32473	up	7.62574e-113	3.07138	up	9.94265e-14	1.30232	up	[E]	Amino acid transport and metabolism	Molecular Function: aspartate kinase activity (GO:0004072);; Cellular Component: cytoplasm (GO:0005737);; Biological Process: threonine biosynthetic process (GO:0009088);; Biological Process: lysine biosynthetic process via diaminopimelate (GO:0009089);; Biological Process: homoserine biosynthetic process (GO:0009090);; Cellular Component: chloroplast stroma (GO:0009570);;	K00928|1.7e-299|bna:106430889|K00928 aspartate kinase [EC:2.7.2.4] | (RefSeq) aspartokinase 2, chloroplastic	Glycine, serine and threonine metabolism (ko00260);; Monobactam biosynthesis (ko00261);; Cysteine and methionine metabolism (ko00270);; Lysine biosynthesis (ko00300);; 2-Oxocarboxylic acid metabolism (ko01210);; Biosynthesis of amino acids (ko01230)	[E]	Amino acid transport and metabolism	Amino acid kinase family	Aspartokinase 2, chloroplastic OS=Arabidopsis thaliana OX=3702 GN=AK2 PE=1 SV=2	E	Amino acid transport and metabolism	aspartokinase 2, chloroplastic isoform X2 [Brassica rapa]
ko04070	Phosphatidylinositol signaling system	BnaA03G0050100ZS	BnaA03G0050100ZS	LOC106431946	3.51633e-26	12.927	up	3.83465e-45	8.55703	up	5.17232e-21	2.4135	up	1.17195e-23	12.2684	up	2.67835e-53	9.01409	up	1.44615e-17	2.19008	up	--	--	Cellular Component: cellular_component (GO:0005575);; Cellular Component: intracellular (GO:0005622);; Cellular Component: obsolete cell (GO:0005623);; Cellular Component: cytoplasm (GO:0005737);; Cellular Component: mitochondrion (GO:0005739);; Cellular Component: chloroplast (GO:0009507);; Cellular Component: plastid envelope (GO:0009526);; Cellular Component: plastid inner membrane (GO:0009528…	K02183|7.4e-20|bna:106348473|K02183 calmodulin | (RefSeq) calmodulin-2/4-like	MAPK signaling pathway - plant (ko04016);; Phosphatidylinositol signaling system (ko04070);; Plant-pathogen interaction (ko04626)	--	--	Protein RETICULATA-related	Protein RETICULATA-RELATED 4, chloroplastic OS=Arabidopsis thaliana OX=3702 GN=RER4 PE=2 SV=1	S	Function unknown	protein RETICULATA-RELATED 4, chloroplastic [Brassica napus]
ko00250	Alanine, aspartate and glutamate metabolism	BnaA03G0047700ZS	BnaA03G0047700ZS	LOC106420220	3.40496e-21	11.6249	up	3.74921e-05	7.49358	up	0.00060903	1.01409	up	1.58774e-20	11.4391	up	8.63084e-05	7.23694	up	1.31388e-07	1.52301	up	[R]	General function prediction only	Biological Process: oxaloacetate metabolic process (GO:0006107);; Biological Process: asparagine metabolic process (GO:0006528);; Biological Process: glutamine metabolic process (GO:0006541);; Molecular Function: omega-amidase activity (GO:0050152);;	K13566|3.2e-201|bna:106420220|K13566 omega-amidase [EC:3.5.1.3] | (RefSeq) omega-amidase, chloroplastic	Alanine, aspartate and glutamate metabolism (ko00250)	[E]	Amino acid transport and metabolism	Carbon-nitrogen hydrolase	Omega-amidase, chloroplastic OS=Arabidopsis thaliana OX=3702 GN=NLP3 PE=1 SV=1	S	Function unknown	omega-amidase, chloroplastic [Brassica napus]
ko00190	Oxidative phosphorylation	BnaA03G0046100ZS	BnaA03G0046100ZS	LOC106429819	2.75751e-19	11.0918	up	9.65459e-23	7.04414	up	0.000803416	1.22095	up	4.70756e-18	10.7518	up	2.89322e-07	7.07503	up	5.65149e-07	1.56507	up	[C]	Energy production and conversion	Molecular Function: NADH dehydrogenase (ubiquinone) activity (GO:0008137);; Molecular Function: metal ion binding (GO:0046872);; Molecular Function: quinone binding (GO:0048038);; Molecular Function: 4 iron, 4 sulfur cluster binding (GO:0051539);;	K03940|3.9e-122|bna:106429819|K03940 NADH dehydrogenase (ubiquinone) Fe-S protein 7 [EC:7.1.1.2] | (RefSeq) NADH dehydrogenase [ubiquinone] iron-sulfur protein 7, mitochondrial isoform X1	Oxidative phosphorylation (ko00190)	[C]	Energy production and conversion	NADH ubiquinone oxidoreductase, 20 Kd subunit	NADH dehydrogenase [ubiquinone] iron-sulfur protein 7, mitochondrial OS=Arabidopsis thaliana OX=3702 GN=At5g11770 PE=1 SV=1	C	Energy production and conversion	NADH dehydrogenase [ubiquinone] iron-sulfur protein 7, mitochondrial isoform X1 [Brassica napus]
ko00500	Starch and sucrose metabolism	BnaA03G0045400ZS	BnaA03G0045400ZS	LOC106429859	2.72125e-23	12.2039	up	1.78696e-34	8.72012	up	1.10345e-37	3.08024	up	1.13011e-19	11.218	up	1.49754e-39	9.15503	up	6.06952e-07	1.56781	up	[G]	Carbohydrate transport and metabolism	Molecular Function: hydrolase activity, hydrolyzing O-glycosyl compounds (GO:0004553);; Biological Process: carbohydrate metabolic process (GO:0005975);; Molecular Function: carbohydrate binding (GO:0030246);;	K01187|0.0e+00|bna:106429859|K01187 alpha-glucosidase [EC:3.2.1.20] | (RefSeq) alpha-glucosidase-like	Galactose metabolism (ko00052);; Starch and sucrose metabolism (ko00500)	[G]	Carbohydrate transport and metabolism	Glycosyl hydrolases family 31	Alpha-glucosidase OS=Spinacia oleracea OX=3562 PE=1 SV=1	G	Carbohydrate transport and metabolism	alpha-glucosidase-like [Brassica napus]
ko00350	Tyrosine metabolism	BnaA03G0044600ZS	BnaA03G0044600ZS	LOC103855915	7.73051e-28	13.325	up	2.58672e-62	9.74389	up	3.21649e-28	1.94876	up	2.97582e-32	14.3396	up	3.38291e-64	9.74916	up	1.59613e-109	3.59561	up	[E]	Amino acid transport and metabolism	Molecular Function: L-aspartate:2-oxoglutarate aminotransferase activity (GO:0004069);; Biological Process: cellular amino acid metabolic process (GO:0006520);; Biological Process: biosynthetic process (GO:0009058);; Molecular Function: pyridoxal phosphate binding (GO:0030170);;	K14454|1.9e-256|bna:106429959|K14454 aspartate aminotransferase, cytoplasmic [EC:2.6.1.1] | (RefSeq) aspartate aminotransferase 3, chloroplastic	Arginine biosynthesis (ko00220);; Alanine, aspartate and glutamate metabolism (ko00250);; Cysteine and methionine metabolism (ko00270);; Arginine and proline metabolism (ko00330);; Tyrosine metabolism (ko00350);; Phenylalanine metabolism (ko00360);; Phenylalanine, tyrosine and tryptophan biosynthesis (ko00400);; Carbon fixation in photosynthetic organisms (ko00710);; Isoquinoline alkaloid biosynt…	[E]	Amino acid transport and metabolism	Aminotransferase class I and II	Aspartate aminotransferase 3, chloroplastic OS=Arabidopsis thaliana OX=3702 GN=ASP3 PE=1 SV=1	E	Amino acid transport and metabolism	aspartate aminotransferase 3, chloroplastic [Brassica rapa]
ko00960	Tropane, piperidine and pyridine alkaloid biosynthesis	BnaA03G0044600ZS	BnaA03G0044600ZS	LOC103855915	7.73051e-28	13.325	up	2.58672e-62	9.74389	up	3.21649e-28	1.94876	up	2.97582e-32	14.3396	up	3.38291e-64	9.74916	up	1.59613e-109	3.59561	up	[E]	Amino acid transport and metabolism	Molecular Function: L-aspartate:2-oxoglutarate aminotransferase activity (GO:0004069);; Biological Process: cellular amino acid metabolic process (GO:0006520);; Biological Process: biosynthetic process (GO:0009058);; Molecular Function: pyridoxal phosphate binding (GO:0030170);;	K14454|1.9e-256|bna:106429959|K14454 aspartate aminotransferase, cytoplasmic [EC:2.6.1.1] | (RefSeq) aspartate aminotransferase 3, chloroplastic	Arginine biosynthesis (ko00220);; Alanine, aspartate and glutamate metabolism (ko00250);; Cysteine and methionine metabolism (ko00270);; Arginine and proline metabolism (ko00330);; Tyrosine metabolism (ko00350);; Phenylalanine metabolism (ko00360);; Phenylalanine, tyrosine and tryptophan biosynthesis (ko00400);; Carbon fixation in photosynthetic organisms (ko00710);; Isoquinoline alkaloid biosynt…	[E]	Amino acid transport and metabolism	Aminotransferase class I and II	Aspartate aminotransferase 3, chloroplastic OS=Arabidopsis thaliana OX=3702 GN=ASP3 PE=1 SV=1	E	Amino acid transport and metabolism	aspartate aminotransferase 3, chloroplastic [Brassica rapa]
ko00400	Phenylalanine, tyrosine and tryptophan biosynthesis	BnaA03G0044600ZS	BnaA03G0044600ZS	LOC103855915	7.73051e-28	13.325	up	2.58672e-62	9.74389	up	3.21649e-28	1.94876	up	2.97582e-32	14.3396	up	3.38291e-64	9.74916	up	1.59613e-109	3.59561	up	[E]	Amino acid transport and metabolism	Molecular Function: L-aspartate:2-oxoglutarate aminotransferase activity (GO:0004069);; Biological Process: cellular amino acid metabolic process (GO:0006520);; Biological Process: biosynthetic process (GO:0009058);; Molecular Function: pyridoxal phosphate binding (GO:0030170);;	K14454|1.9e-256|bna:106429959|K14454 aspartate aminotransferase, cytoplasmic [EC:2.6.1.1] | (RefSeq) aspartate aminotransferase 3, chloroplastic	Arginine biosynthesis (ko00220);; Alanine, aspartate and glutamate metabolism (ko00250);; Cysteine and methionine metabolism (ko00270);; Arginine and proline metabolism (ko00330);; Tyrosine metabolism (ko00350);; Phenylalanine metabolism (ko00360);; Phenylalanine, tyrosine and tryptophan biosynthesis (ko00400);; Carbon fixation in photosynthetic organisms (ko00710);; Isoquinoline alkaloid biosynt…	[E]	Amino acid transport and metabolism	Aminotransferase class I and II	Aspartate aminotransferase 3, chloroplastic OS=Arabidopsis thaliana OX=3702 GN=ASP3 PE=1 SV=1	E	Amino acid transport and metabolism	aspartate aminotransferase 3, chloroplastic [Brassica rapa]
ko00360	Phenylalanine metabolism	BnaA03G0044600ZS	BnaA03G0044600ZS	LOC103855915	7.73051e-28	13.325	up	2.58672e-62	9.74389	up	3.21649e-28	1.94876	up	2.97582e-32	14.3396	up	3.38291e-64	9.74916	up	1.59613e-109	3.59561	up	[E]	Amino acid transport and metabolism	Molecular Function: L-aspartate:2-oxoglutarate aminotransferase activity (GO:0004069);; Biological Process: cellular amino acid metabolic process (GO:0006520);; Biological Process: biosynthetic process (GO:0009058);; Molecular Function: pyridoxal phosphate binding (GO:0030170);;	K14454|1.9e-256|bna:106429959|K14454 aspartate aminotransferase, cytoplasmic [EC:2.6.1.1] | (RefSeq) aspartate aminotransferase 3, chloroplastic	Arginine biosynthesis (ko00220);; Alanine, aspartate and glutamate metabolism (ko00250);; Cysteine and methionine metabolism (ko00270);; Arginine and proline metabolism (ko00330);; Tyrosine metabolism (ko00350);; Phenylalanine metabolism (ko00360);; Phenylalanine, tyrosine and tryptophan biosynthesis (ko00400);; Carbon fixation in photosynthetic organisms (ko00710);; Isoquinoline alkaloid biosynt…	[E]	Amino acid transport and metabolism	Aminotransferase class I and II	Aspartate aminotransferase 3, chloroplastic OS=Arabidopsis thaliana OX=3702 GN=ASP3 PE=1 SV=1	E	Amino acid transport and metabolism	aspartate aminotransferase 3, chloroplastic [Brassica rapa]
ko00950	Isoquinoline alkaloid biosynthesis	BnaA03G0044600ZS	BnaA03G0044600ZS	LOC103855915	7.73051e-28	13.325	up	2.58672e-62	9.74389	up	3.21649e-28	1.94876	up	2.97582e-32	14.3396	up	3.38291e-64	9.74916	up	1.59613e-109	3.59561	up	[E]	Amino acid transport and metabolism	Molecular Function: L-aspartate:2-oxoglutarate aminotransferase activity (GO:0004069);; Biological Process: cellular amino acid metabolic process (GO:0006520);; Biological Process: biosynthetic process (GO:0009058);; Molecular Function: pyridoxal phosphate binding (GO:0030170);;	K14454|1.9e-256|bna:106429959|K14454 aspartate aminotransferase, cytoplasmic [EC:2.6.1.1] | (RefSeq) aspartate aminotransferase 3, chloroplastic	Arginine biosynthesis (ko00220);; Alanine, aspartate and glutamate metabolism (ko00250);; Cysteine and methionine metabolism (ko00270);; Arginine and proline metabolism (ko00330);; Tyrosine metabolism (ko00350);; Phenylalanine metabolism (ko00360);; Phenylalanine, tyrosine and tryptophan biosynthesis (ko00400);; Carbon fixation in photosynthetic organisms (ko00710);; Isoquinoline alkaloid biosynt…	[E]	Amino acid transport and metabolism	Aminotransferase class I and II	Aspartate aminotransferase 3, chloroplastic OS=Arabidopsis thaliana OX=3702 GN=ASP3 PE=1 SV=1	E	Amino acid transport and metabolism	aspartate aminotransferase 3, chloroplastic [Brassica rapa]
ko00270	Cysteine and methionine metabolism	BnaA03G0044600ZS	BnaA03G0044600ZS	LOC103855915	7.73051e-28	13.325	up	2.58672e-62	9.74389	up	3.21649e-28	1.94876	up	2.97582e-32	14.3396	up	3.38291e-64	9.74916	up	1.59613e-109	3.59561	up	[E]	Amino acid transport and metabolism	Molecular Function: L-aspartate:2-oxoglutarate aminotransferase activity (GO:0004069);; Biological Process: cellular amino acid metabolic process (GO:0006520);; Biological Process: biosynthetic process (GO:0009058);; Molecular Function: pyridoxal phosphate binding (GO:0030170);;	K14454|1.9e-256|bna:106429959|K14454 aspartate aminotransferase, cytoplasmic [EC:2.6.1.1] | (RefSeq) aspartate aminotransferase 3, chloroplastic	Arginine biosynthesis (ko00220);; Alanine, aspartate and glutamate metabolism (ko00250);; Cysteine and methionine metabolism (ko00270);; Arginine and proline metabolism (ko00330);; Tyrosine metabolism (ko00350);; Phenylalanine metabolism (ko00360);; Phenylalanine, tyrosine and tryptophan biosynthesis (ko00400);; Carbon fixation in photosynthetic organisms (ko00710);; Isoquinoline alkaloid biosynt…	[E]	Amino acid transport and metabolism	Aminotransferase class I and II	Aspartate aminotransferase 3, chloroplastic OS=Arabidopsis thaliana OX=3702 GN=ASP3 PE=1 SV=1	E	Amino acid transport and metabolism	aspartate aminotransferase 3, chloroplastic [Brassica rapa]
ko01200	Carbon metabolism	BnaA03G0044600ZS	BnaA03G0044600ZS	LOC103855915	7.73051e-28	13.325	up	2.58672e-62	9.74389	up	3.21649e-28	1.94876	up	2.97582e-32	14.3396	up	3.38291e-64	9.74916	up	1.59613e-109	3.59561	up	[E]	Amino acid transport and metabolism	Molecular Function: L-aspartate:2-oxoglutarate aminotransferase activity (GO:0004069);; Biological Process: cellular amino acid metabolic process (GO:0006520);; Biological Process: biosynthetic process (GO:0009058);; Molecular Function: pyridoxal phosphate binding (GO:0030170);;	K14454|1.9e-256|bna:106429959|K14454 aspartate aminotransferase, cytoplasmic [EC:2.6.1.1] | (RefSeq) aspartate aminotransferase 3, chloroplastic	Arginine biosynthesis (ko00220);; Alanine, aspartate and glutamate metabolism (ko00250);; Cysteine and methionine metabolism (ko00270);; Arginine and proline metabolism (ko00330);; Tyrosine metabolism (ko00350);; Phenylalanine metabolism (ko00360);; Phenylalanine, tyrosine and tryptophan biosynthesis (ko00400);; Carbon fixation in photosynthetic organisms (ko00710);; Isoquinoline alkaloid biosynt…	[E]	Amino acid transport and metabolism	Aminotransferase class I and II	Aspartate aminotransferase 3, chloroplastic OS=Arabidopsis thaliana OX=3702 GN=ASP3 PE=1 SV=1	E	Amino acid transport and metabolism	aspartate aminotransferase 3, chloroplastic [Brassica rapa]
ko00710	Carbon fixation in photosynthetic organisms	BnaA03G0044600ZS	BnaA03G0044600ZS	LOC103855915	7.73051e-28	13.325	up	2.58672e-62	9.74389	up	3.21649e-28	1.94876	up	2.97582e-32	14.3396	up	3.38291e-64	9.74916	up	1.59613e-109	3.59561	up	[E]	Amino acid transport and metabolism	Molecular Function: L-aspartate:2-oxoglutarate aminotransferase activity (GO:0004069);; Biological Process: cellular amino acid metabolic process (GO:0006520);; Biological Process: biosynthetic process (GO:0009058);; Molecular Function: pyridoxal phosphate binding (GO:0030170);;	K14454|1.9e-256|bna:106429959|K14454 aspartate aminotransferase, cytoplasmic [EC:2.6.1.1] | (RefSeq) aspartate aminotransferase 3, chloroplastic	Arginine biosynthesis (ko00220);; Alanine, aspartate and glutamate metabolism (ko00250);; Cysteine and methionine metabolism (ko00270);; Arginine and proline metabolism (ko00330);; Tyrosine metabolism (ko00350);; Phenylalanine metabolism (ko00360);; Phenylalanine, tyrosine and tryptophan biosynthesis (ko00400);; Carbon fixation in photosynthetic organisms (ko00710);; Isoquinoline alkaloid biosynt…	[E]	Amino acid transport and metabolism	Aminotransferase class I and II	Aspartate aminotransferase 3, chloroplastic OS=Arabidopsis thaliana OX=3702 GN=ASP3 PE=1 SV=1	E	Amino acid transport and metabolism	aspartate aminotransferase 3, chloroplastic [Brassica rapa]
ko01230	Biosynthesis of amino acids	BnaA03G0044600ZS	BnaA03G0044600ZS	LOC103855915	7.73051e-28	13.325	up	2.58672e-62	9.74389	up	3.21649e-28	1.94876	up	2.97582e-32	14.3396	up	3.38291e-64	9.74916	up	1.59613e-109	3.59561	up	[E]	Amino acid transport and metabolism	Molecular Function: L-aspartate:2-oxoglutarate aminotransferase activity (GO:0004069);; Biological Process: cellular amino acid metabolic process (GO:0006520);; Biological Process: biosynthetic process (GO:0009058);; Molecular Function: pyridoxal phosphate binding (GO:0030170);;	K14454|1.9e-256|bna:106429959|K14454 aspartate aminotransferase, cytoplasmic [EC:2.6.1.1] | (RefSeq) aspartate aminotransferase 3, chloroplastic	Arginine biosynthesis (ko00220);; Alanine, aspartate and glutamate metabolism (ko00250);; Cysteine and methionine metabolism (ko00270);; Arginine and proline metabolism (ko00330);; Tyrosine metabolism (ko00350);; Phenylalanine metabolism (ko00360);; Phenylalanine, tyrosine and tryptophan biosynthesis (ko00400);; Carbon fixation in photosynthetic organisms (ko00710);; Isoquinoline alkaloid biosynt…	[E]	Amino acid transport and metabolism	Aminotransferase class I and II	Aspartate aminotransferase 3, chloroplastic OS=Arabidopsis thaliana OX=3702 GN=ASP3 PE=1 SV=1	E	Amino acid transport and metabolism	aspartate aminotransferase 3, chloroplastic [Brassica rapa]
ko00220	Arginine biosynthesis	BnaA03G0044600ZS	BnaA03G0044600ZS	LOC103855915	7.73051e-28	13.325	up	2.58672e-62	9.74389	up	3.21649e-28	1.94876	up	2.97582e-32	14.3396	up	3.38291e-64	9.74916	up	1.59613e-109	3.59561	up	[E]	Amino acid transport and metabolism	Molecular Function: L-aspartate:2-oxoglutarate aminotransferase activity (GO:0004069);; Biological Process: cellular amino acid metabolic process (GO:0006520);; Biological Process: biosynthetic process (GO:0009058);; Molecular Function: pyridoxal phosphate binding (GO:0030170);;	K14454|1.9e-256|bna:106429959|K14454 aspartate aminotransferase, cytoplasmic [EC:2.6.1.1] | (RefSeq) aspartate aminotransferase 3, chloroplastic	Arginine biosynthesis (ko00220);; Alanine, aspartate and glutamate metabolism (ko00250);; Cysteine and methionine metabolism (ko00270);; Arginine and proline metabolism (ko00330);; Tyrosine metabolism (ko00350);; Phenylalanine metabolism (ko00360);; Phenylalanine, tyrosine and tryptophan biosynthesis (ko00400);; Carbon fixation in photosynthetic organisms (ko00710);; Isoquinoline alkaloid biosynt…	[E]	Amino acid transport and metabolism	Aminotransferase class I and II	Aspartate aminotransferase 3, chloroplastic OS=Arabidopsis thaliana OX=3702 GN=ASP3 PE=1 SV=1	E	Amino acid transport and metabolism	aspartate aminotransferase 3, chloroplastic [Brassica rapa]
ko00330	Arginine and proline metabolism	BnaA03G0044600ZS	BnaA03G0044600ZS	LOC103855915	7.73051e-28	13.325	up	2.58672e-62	9.74389	up	3.21649e-28	1.94876	up	2.97582e-32	14.3396	up	3.38291e-64	9.74916	up	1.59613e-109	3.59561	up	[E]	Amino acid transport and metabolism	Molecular Function: L-aspartate:2-oxoglutarate aminotransferase activity (GO:0004069);; Biological Process: cellular amino acid metabolic process (GO:0006520);; Biological Process: biosynthetic process (GO:0009058);; Molecular Function: pyridoxal phosphate binding (GO:0030170);;	K14454|1.9e-256|bna:106429959|K14454 aspartate aminotransferase, cytoplasmic [EC:2.6.1.1] | (RefSeq) aspartate aminotransferase 3, chloroplastic	Arginine biosynthesis (ko00220);; Alanine, aspartate and glutamate metabolism (ko00250);; Cysteine and methionine metabolism (ko00270);; Arginine and proline metabolism (ko00330);; Tyrosine metabolism (ko00350);; Phenylalanine metabolism (ko00360);; Phenylalanine, tyrosine and tryptophan biosynthesis (ko00400);; Carbon fixation in photosynthetic organisms (ko00710);; Isoquinoline alkaloid biosynt…	[E]	Amino acid transport and metabolism	Aminotransferase class I and II	Aspartate aminotransferase 3, chloroplastic OS=Arabidopsis thaliana OX=3702 GN=ASP3 PE=1 SV=1	E	Amino acid transport and metabolism	aspartate aminotransferase 3, chloroplastic [Brassica rapa]
ko00250	Alanine, aspartate and glutamate metabolism	BnaA03G0044600ZS	BnaA03G0044600ZS	LOC103855915	7.73051e-28	13.325	up	2.58672e-62	9.74389	up	3.21649e-28	1.94876	up	2.97582e-32	14.3396	up	3.38291e-64	9.74916	up	1.59613e-109	3.59561	up	[E]	Amino acid transport and metabolism	Molecular Function: L-aspartate:2-oxoglutarate aminotransferase activity (GO:0004069);; Biological Process: cellular amino acid metabolic process (GO:0006520);; Biological Process: biosynthetic process (GO:0009058);; Molecular Function: pyridoxal phosphate binding (GO:0030170);;	K14454|1.9e-256|bna:106429959|K14454 aspartate aminotransferase, cytoplasmic [EC:2.6.1.1] | (RefSeq) aspartate aminotransferase 3, chloroplastic	Arginine biosynthesis (ko00220);; Alanine, aspartate and glutamate metabolism (ko00250);; Cysteine and methionine metabolism (ko00270);; Arginine and proline metabolism (ko00330);; Tyrosine metabolism (ko00350);; Phenylalanine metabolism (ko00360);; Phenylalanine, tyrosine and tryptophan biosynthesis (ko00400);; Carbon fixation in photosynthetic organisms (ko00710);; Isoquinoline alkaloid biosynt…	[E]	Amino acid transport and metabolism	Aminotransferase class I and II	Aspartate aminotransferase 3, chloroplastic OS=Arabidopsis thaliana OX=3702 GN=ASP3 PE=1 SV=1	E	Amino acid transport and metabolism	aspartate aminotransferase 3, chloroplastic [Brassica rapa]
ko01210	2-Oxocarboxylic acid metabolism	BnaA03G0044600ZS	BnaA03G0044600ZS	LOC103855915	7.73051e-28	13.325	up	2.58672e-62	9.74389	up	3.21649e-28	1.94876	up	2.97582e-32	14.3396	up	3.38291e-64	9.74916	up	1.59613e-109	3.59561	up	[E]	Amino acid transport and metabolism	Molecular Function: L-aspartate:2-oxoglutarate aminotransferase activity (GO:0004069);; Biological Process: cellular amino acid metabolic process (GO:0006520);; Biological Process: biosynthetic process (GO:0009058);; Molecular Function: pyridoxal phosphate binding (GO:0030170);;	K14454|1.9e-256|bna:106429959|K14454 aspartate aminotransferase, cytoplasmic [EC:2.6.1.1] | (RefSeq) aspartate aminotransferase 3, chloroplastic	Arginine biosynthesis (ko00220);; Alanine, aspartate and glutamate metabolism (ko00250);; Cysteine and methionine metabolism (ko00270);; Arginine and proline metabolism (ko00330);; Tyrosine metabolism (ko00350);; Phenylalanine metabolism (ko00360);; Phenylalanine, tyrosine and tryptophan biosynthesis (ko00400);; Carbon fixation in photosynthetic organisms (ko00710);; Isoquinoline alkaloid biosynt…	[E]	Amino acid transport and metabolism	Aminotransferase class I and II	Aspartate aminotransferase 3, chloroplastic OS=Arabidopsis thaliana OX=3702 GN=ASP3 PE=1 SV=1	E	Amino acid transport and metabolism	aspartate aminotransferase 3, chloroplastic [Brassica rapa]
ko00280	Valine, leucine and isoleucine degradation	BnaA03G0035600ZS	BnaA03G0035600ZS	LOC103855815	1.25181e-15	10.0501	up	3.30039e-12	9.3992	up	1.7942e-06	2.66531	up	2.32102e-12	9.06415	up	2.93974e-14	10.0414	up	4.68951e-06	2.4587	up	[C]	Energy production and conversion	Molecular Function: alpha-ketoacid dehydrogenase activity (GO:0003826);; Cellular Component: mitochondrial alpha-ketoglutarate dehydrogenase complex (GO:0005947);; Biological Process: branched-chain amino acid catabolic process (GO:0009083);; Molecular Function: oxidoreductase activity, acting on the aldehyde or oxo group of donors, disulfide as acceptor (GO:0016624);;	K00166|2.8e-202|bna:106430666|K00166 2-oxoisovalerate dehydrogenase E1 component alpha subunit [EC:1.2.4.4] | (RefSeq) 2-oxoisovalerate dehydrogenase subunit alpha 2, mitochondrial-like	Valine, leucine and isoleucine degradation (ko00280);; Propanoate metabolism (ko00640)	[C]	Energy production and conversion	Dehydrogenase E1 component	2-oxoisovalerate dehydrogenase subunit alpha 2, mitochondrial OS=Arabidopsis thaliana OX=3702 GN=At5g09300 PE=1 SV=1	C	Energy production and conversion	2-oxoisovalerate dehydrogenase subunit alpha 2, mitochondrial [Brassica rapa]
ko00190	Oxidative phosphorylation	BnaA03G0035300ZS	BnaA03G0035300ZS	LOC111210504	3.23923e-10	9.27491	up	1.41087e-23	12.4208	up	8.01175e-10	1.63236	up	5.63296e-10	9.06133	up	4.12115e-24	12.5687	up	1.19576e-12	1.82097	up	[C]	Energy production and conversion	Cellular Component: mitochondrial proton-transporting ATP synthase complex, catalytic sector F(1) (GO:0000275);; Molecular Function: ATP binding (GO:0005524);; Biological Process: ATP synthesis coupled proton transport (GO:0015986);; Molecular Function: ATPase activity (GO:0016887);; Molecular Function: proton-transporting ATP synthase activity, rotational mechanism (GO:0046933);;	K02133|5.1e-312|bna:111210504|K02133 F-type H+-transporting ATPase subunit beta [EC:7.1.2.2] | (RefSeq) ATP synthase subunit beta-3, mitochondrial-like	Oxidative phosphorylation (ko00190)	[C]	Energy production and conversion	ATP synthase alpha/beta family, nucleotide-binding domain	ATP synthase subunit beta-3, mitochondrial OS=Arabidopsis thaliana OX=3702 GN=At5g08680 PE=1 SV=1	C	Energy production and conversion	ATP synthase subunit beta-3, mitochondrial-like [Brassica napus]
ko00620	Pyruvate metabolism	BnaA03G0034600ZS	BnaA03G0034600ZS	LOC111197915	2.23562e-25	12.7395	up	5.35012e-22	12.0248	up	1.03296e-06	1.3464	up	5.95314e-24	12.3449	up	1.45201e-22	12.1927	up	4.46955e-08	1.47559	up	[T]	Signal transduction mechanisms	Molecular Function: magnesium ion binding (GO:0000287);; Molecular Function: pyruvate kinase activity (GO:0004743);; Molecular Function: kinase activity (GO:0016301);; Molecular Function: potassium ion binding (GO:0030955);;	K00873|2.8e-288|bna:111197915|K00873 pyruvate kinase [EC:2.7.1.40] | (RefSeq) pyruvate kinase, cytosolic isozyme-like	Glycolysis / Gluconeogenesis (ko00010);; Purine metabolism (ko00230);; Pyruvate metabolism (ko00620);; Carbon metabolism (ko01200);; Biosynthesis of amino acids (ko01230)	[G]	Carbohydrate transport and metabolism	Pyruvate kinase, barrel domain	Pyruvate kinase, cytosolic isozyme OS=Glycine max OX=3847 PE=2 SV=1	G	Carbohydrate transport and metabolism	pyruvate kinase, cytosolic isozyme-like [Brassica napus]
ko00230	Purine metabolism	BnaA03G0034600ZS	BnaA03G0034600ZS	LOC111197915	2.23562e-25	12.7395	up	5.35012e-22	12.0248	up	1.03296e-06	1.3464	up	5.95314e-24	12.3449	up	1.45201e-22	12.1927	up	4.46955e-08	1.47559	up	[T]	Signal transduction mechanisms	Molecular Function: magnesium ion binding (GO:0000287);; Molecular Function: pyruvate kinase activity (GO:0004743);; Molecular Function: kinase activity (GO:0016301);; Molecular Function: potassium ion binding (GO:0030955);;	K00873|2.8e-288|bna:111197915|K00873 pyruvate kinase [EC:2.7.1.40] | (RefSeq) pyruvate kinase, cytosolic isozyme-like	Glycolysis / Gluconeogenesis (ko00010);; Purine metabolism (ko00230);; Pyruvate metabolism (ko00620);; Carbon metabolism (ko01200);; Biosynthesis of amino acids (ko01230)	[G]	Carbohydrate transport and metabolism	Pyruvate kinase, barrel domain	Pyruvate kinase, cytosolic isozyme OS=Glycine max OX=3847 PE=2 SV=1	G	Carbohydrate transport and metabolism	pyruvate kinase, cytosolic isozyme-like [Brassica napus]
ko00010	Glycolysis / Gluconeogenesis	BnaA03G0034600ZS	BnaA03G0034600ZS	LOC111197915	2.23562e-25	12.7395	up	5.35012e-22	12.0248	up	1.03296e-06	1.3464	up	5.95314e-24	12.3449	up	1.45201e-22	12.1927	up	4.46955e-08	1.47559	up	[T]	Signal transduction mechanisms	Molecular Function: magnesium ion binding (GO:0000287);; Molecular Function: pyruvate kinase activity (GO:0004743);; Molecular Function: kinase activity (GO:0016301);; Molecular Function: potassium ion binding (GO:0030955);;	K00873|2.8e-288|bna:111197915|K00873 pyruvate kinase [EC:2.7.1.40] | (RefSeq) pyruvate kinase, cytosolic isozyme-like	Glycolysis / Gluconeogenesis (ko00010);; Purine metabolism (ko00230);; Pyruvate metabolism (ko00620);; Carbon metabolism (ko01200);; Biosynthesis of amino acids (ko01230)	[G]	Carbohydrate transport and metabolism	Pyruvate kinase, barrel domain	Pyruvate kinase, cytosolic isozyme OS=Glycine max OX=3847 PE=2 SV=1	G	Carbohydrate transport and metabolism	pyruvate kinase, cytosolic isozyme-like [Brassica napus]
ko01200	Carbon metabolism	BnaA03G0034600ZS	BnaA03G0034600ZS	LOC111197915	2.23562e-25	12.7395	up	5.35012e-22	12.0248	up	1.03296e-06	1.3464	up	5.95314e-24	12.3449	up	1.45201e-22	12.1927	up	4.46955e-08	1.47559	up	[T]	Signal transduction mechanisms	Molecular Function: magnesium ion binding (GO:0000287);; Molecular Function: pyruvate kinase activity (GO:0004743);; Molecular Function: kinase activity (GO:0016301);; Molecular Function: potassium ion binding (GO:0030955);;	K00873|2.8e-288|bna:111197915|K00873 pyruvate kinase [EC:2.7.1.40] | (RefSeq) pyruvate kinase, cytosolic isozyme-like	Glycolysis / Gluconeogenesis (ko00010);; Purine metabolism (ko00230);; Pyruvate metabolism (ko00620);; Carbon metabolism (ko01200);; Biosynthesis of amino acids (ko01230)	[G]	Carbohydrate transport and metabolism	Pyruvate kinase, barrel domain	Pyruvate kinase, cytosolic isozyme OS=Glycine max OX=3847 PE=2 SV=1	G	Carbohydrate transport and metabolism	pyruvate kinase, cytosolic isozyme-like [Brassica napus]
ko01230	Biosynthesis of amino acids	BnaA03G0034600ZS	BnaA03G0034600ZS	LOC111197915	2.23562e-25	12.7395	up	5.35012e-22	12.0248	up	1.03296e-06	1.3464	up	5.95314e-24	12.3449	up	1.45201e-22	12.1927	up	4.46955e-08	1.47559	up	[T]	Signal transduction mechanisms	Molecular Function: magnesium ion binding (GO:0000287);; Molecular Function: pyruvate kinase activity (GO:0004743);; Molecular Function: kinase activity (GO:0016301);; Molecular Function: potassium ion binding (GO:0030955);;	K00873|2.8e-288|bna:111197915|K00873 pyruvate kinase [EC:2.7.1.40] | (RefSeq) pyruvate kinase, cytosolic isozyme-like	Glycolysis / Gluconeogenesis (ko00010);; Purine metabolism (ko00230);; Pyruvate metabolism (ko00620);; Carbon metabolism (ko01200);; Biosynthesis of amino acids (ko01230)	[G]	Carbohydrate transport and metabolism	Pyruvate kinase, barrel domain	Pyruvate kinase, cytosolic isozyme OS=Glycine max OX=3847 PE=2 SV=1	G	Carbohydrate transport and metabolism	pyruvate kinase, cytosolic isozyme-like [Brassica napus]
ko00740	Riboflavin metabolism	BnaA03G0032400ZS	BnaA03G0032400ZS	LOC111210462	1.0084e-14	9.7404	up	4.74437e-12	9.37472	up	9.01862e-06	1.82912	up	4.41969e-14	9.59804	up	2.52957e-13	9.84158	up	3.3222e-05	1.73031	up	[H]	Coenzyme transport and metabolism	Molecular Function: FMN adenylyltransferase activity (GO:0003919);; Biological Process: riboflavin biosynthetic process (GO:0009231);;	K22949|1.3e-207|bna:111210462|K22949 FAD synthetase [EC:2.7.7.2] | (RefSeq) FAD synthetase 2, chloroplastic-like	Riboflavin metabolism (ko00740)	[O]	Posttranslational modification, protein turnover, chaperones	FAD synthetase	FAD synthetase 2, chloroplastic OS=Arabidopsis thaliana OX=3702 GN=RIBF2 PE=1 SV=1	H	Coenzyme transport and metabolism	FAD synthetase 2, chloroplastic-like [Brassica napus]
ko00020	Citrate cycle (TCA cycle)	BnaA03G0032000ZS	BnaA03G0032000ZS	LOC106384976	4.51391e-18	10.7494	up	4.12083e-18	8.16603	up	2.55726e-07	1.6176	up	2.65009e-19	11.133	up	7.84677e-18	8.19467	up	3.9576e-11	2.02705	up	[C]	Energy production and conversion	Molecular Function: nucleotide binding (GO:0000166);; Molecular Function: succinate-CoA ligase (ADP-forming) activity (GO:0004775);; Cellular Component: mitochondrion (GO:0005739);; Biological Process: tricarboxylic acid cycle (GO:0006099);;	K01899|1.7e-160|bna:106384976|K01899 succinyl-CoA synthetase alpha subunit [EC:6.2.1.4 6.2.1.5] | (RefSeq) succinate--CoA ligase [ADP-forming] subunit alpha-1, mitochondrial-like	Citrate cycle (TCA cycle) (ko00020);; Propanoate metabolism (ko00640);; Carbon metabolism (ko01200)	[C]	Energy production and conversion	CoA binding domain	Succinate--CoA ligase [ADP-forming] subunit alpha-1, mitochondrial OS=Arabidopsis thaliana OX=3702 GN=At5g08300 PE=1 SV=1	C	Energy production and conversion	succinate--CoA ligase [ADP-forming] subunit alpha-1, mitochondrial-like [Brassica napus]
ko01200	Carbon metabolism	BnaA03G0032000ZS	BnaA03G0032000ZS	LOC106384976	4.51391e-18	10.7494	up	4.12083e-18	8.16603	up	2.55726e-07	1.6176	up	2.65009e-19	11.133	up	7.84677e-18	8.19467	up	3.9576e-11	2.02705	up	[C]	Energy production and conversion	Molecular Function: nucleotide binding (GO:0000166);; Molecular Function: succinate-CoA ligase (ADP-forming) activity (GO:0004775);; Cellular Component: mitochondrion (GO:0005739);; Biological Process: tricarboxylic acid cycle (GO:0006099);;	K01899|1.7e-160|bna:106384976|K01899 succinyl-CoA synthetase alpha subunit [EC:6.2.1.4 6.2.1.5] | (RefSeq) succinate--CoA ligase [ADP-forming] subunit alpha-1, mitochondrial-like	Citrate cycle (TCA cycle) (ko00020);; Propanoate metabolism (ko00640);; Carbon metabolism (ko01200)	[C]	Energy production and conversion	CoA binding domain	Succinate--CoA ligase [ADP-forming] subunit alpha-1, mitochondrial OS=Arabidopsis thaliana OX=3702 GN=At5g08300 PE=1 SV=1	C	Energy production and conversion	succinate--CoA ligase [ADP-forming] subunit alpha-1, mitochondrial-like [Brassica napus]
ko00860	Porphyrin metabolism	BnaA03G0031700ZS	BnaA03G0031700ZS	LOC111210448	1.16421e-23	12.2732	up	4.86543e-19	11.2598	up	1.02092e-14	2.33851	up	5.05396e-22	11.8639	up	4.35353e-21	11.8447	up	1.34696e-13	2.21323	up	[H]	Coenzyme transport and metabolism	Molecular Function: hydroxymethylbilane synthase activity (GO:0004418);; Biological Process: peptidyl-pyrromethane cofactor linkage (GO:0018160);; Biological Process: tetrapyrrole biosynthetic process (GO:0033014);;	K01749|1.2e-211|bna:111210448|K01749 hydroxymethylbilane synthase [EC:2.5.1.61] | (RefSeq) porphobilinogen deaminase, chloroplastic-like	Porphyrin and chlorophyll metabolism (ko00860)	[H]	Coenzyme transport and metabolism	Porphobilinogen deaminase, dipyromethane cofactor binding domain	Porphobilinogen deaminase, chloroplastic OS=Arabidopsis thaliana OX=3702 GN=HEMC PE=1 SV=1	H	Coenzyme transport and metabolism	porphobilinogen deaminase, chloroplastic-like [Brassica napus]
ko04070	Phosphatidylinositol signaling system	BnaA03G0029800ZS	BnaA03G0029800ZS	LOC106385013	1.12099e-17	10.6336	up	2.15726e-17	10.8184	up	1.57004e-07	1.90827	up	9.04817e-19	10.9743	up	5.36363e-15	10.2309	up	2.65267e-07	1.86002	up	--	--	--	K00901|6.0e-164|bna:106383367|K00901 diacylglycerol kinase (ATP) [EC:2.7.1.107] | (RefSeq) golgin subfamily B member 1-like	Glycerolipid metabolism (ko00561);; Glycerophospholipid metabolism (ko00564);; Phosphatidylinositol signaling system (ko04070)	--	--	--	--	S	Function unknown	thyroid receptor-interacting protein 11-like [Brassica napus]
ko00940	Phenylpropanoid biosynthesis	BnaA03G0019500ZS	BnaA03G0019500ZS	LOC103855624	5.06605e-12	-4.80557	down	2.48184e-10	-8.97897	down	4.2475e-09	-8.40011	down	3.06056e-10	-4.4923	down	5.98833e-10	-8.99994	down	4.67988e-05	-3.68349	down	--	--	Cellular Component: mitochondrial inner membrane (GO:0005743);; Molecular Function: ubiquinol-cytochrome-c reductase activity (GO:0008121);; Cellular Component: respirasome (GO:0070469);;	K00430|5.0e-26|boe:106332342|K00430 peroxidase [EC:1.11.1.7] | (RefSeq) peroxidase P7-like isoform X1	Phenylpropanoid biosynthesis (ko00940)	--	--	Cytochrome b-c1 complex subunit 8	Cytochrome b-c1 complex subunit 8-2, mitochondrial OS=Arabidopsis thaliana OX=3702 GN=UCRQ-2 PE=1 SV=1	O	Posttranslational modification, protein turnover, chaperones	cytochrome b-c1 complex subunit 8 [Brassica rapa]
ko00500	Starch and sucrose metabolism	BnaA02G0412500ZS	BnaA02G0412500ZS	LOC106382879	5.57165e-18	3.46845	up	4.47711e-06	3.10135	up	1.78909e-09	2.65803	up	5.18126e-12	3.14489	up	9.67587e-08	3.49365	up	1.00092e-05	2.09055	up	--	--	Cellular Component: integral component of membrane (GO:0016021);;	K16055|4.7e-37|lja:Lj0g3v0314949.1|K16055 trehalose 6-phosphate synthase/phosphatase [EC:2.4.1.15 3.1.3.12] | (RefSeq) Lj0g3v0314949.1; -	Starch and sucrose metabolism (ko00500)	--	--	--	--	S	Function unknown	uncharacterized protein LOC106382879 [Brassica napus]
ko00290	Valine, leucine and isoleucine biosynthesis	BnaA02G0396500ZS	BnaA02G0396500ZS	--	2.41216e-26	-3.41791	down	0.0016593	-1.51775	down	2.87844e-05	-1.99169	down	2.01889e-16	-2.7559	down	1.60024e-09	-3.67815	down	1.85619e-06	-2.71043	down	--	--	Molecular Function: molecular_function (GO:0003674);; Molecular Function: catalytic activity (GO:0003824);; Molecular Function: L-threonine ammonia-lyase activity (GO:0004794);; Molecular Function: binding (GO:0005488);; Molecular Function: protein binding (GO:0005515);; Cellular Component: cellular_component (GO:0005575);; Cellular Component: intracellular (GO:0005622);; Cellular Component: obso…	K01754|1.3e-15|bna:106349704|K01754 threonine dehydratase [EC:4.3.1.19] | (RefSeq) threonine dehydratase biosynthetic, chloroplastic	Glycine, serine and threonine metabolism (ko00260);; Valine, leucine and isoleucine biosynthesis (ko00290);; Carbon metabolism (ko01200);; Biosynthesis of amino acids (ko01230)	[E]	Amino acid transport and metabolism	C-terminal regulatory domain of Threonine dehydratase	Threonine dehydratase biosynthetic, chloroplastic OS=Arabidopsis thaliana OX=3702 GN=OMR1 PE=1 SV=1	E	Amino acid transport and metabolism	hypothetical protein BRARA_F01751 [Brassica rapa]
ko00260	Glycine, serine and threonine metabolism	BnaA02G0396500ZS	BnaA02G0396500ZS	--	2.41216e-26	-3.41791	down	0.0016593	-1.51775	down	2.87844e-05	-1.99169	down	2.01889e-16	-2.7559	down	1.60024e-09	-3.67815	down	1.85619e-06	-2.71043	down	--	--	Molecular Function: molecular_function (GO:0003674);; Molecular Function: catalytic activity (GO:0003824);; Molecular Function: L-threonine ammonia-lyase activity (GO:0004794);; Molecular Function: binding (GO:0005488);; Molecular Function: protein binding (GO:0005515);; Cellular Component: cellular_component (GO:0005575);; Cellular Component: intracellular (GO:0005622);; Cellular Component: obso…	K01754|1.3e-15|bna:106349704|K01754 threonine dehydratase [EC:4.3.1.19] | (RefSeq) threonine dehydratase biosynthetic, chloroplastic	Glycine, serine and threonine metabolism (ko00260);; Valine, leucine and isoleucine biosynthesis (ko00290);; Carbon metabolism (ko01200);; Biosynthesis of amino acids (ko01230)	[E]	Amino acid transport and metabolism	C-terminal regulatory domain of Threonine dehydratase	Threonine dehydratase biosynthetic, chloroplastic OS=Arabidopsis thaliana OX=3702 GN=OMR1 PE=1 SV=1	E	Amino acid transport and metabolism	hypothetical protein BRARA_F01751 [Brassica rapa]
ko01200	Carbon metabolism	BnaA02G0396500ZS	BnaA02G0396500ZS	--	2.41216e-26	-3.41791	down	0.0016593	-1.51775	down	2.87844e-05	-1.99169	down	2.01889e-16	-2.7559	down	1.60024e-09	-3.67815	down	1.85619e-06	-2.71043	down	--	--	Molecular Function: molecular_function (GO:0003674);; Molecular Function: catalytic activity (GO:0003824);; Molecular Function: L-threonine ammonia-lyase activity (GO:0004794);; Molecular Function: binding (GO:0005488);; Molecular Function: protein binding (GO:0005515);; Cellular Component: cellular_component (GO:0005575);; Cellular Component: intracellular (GO:0005622);; Cellular Component: obso…	K01754|1.3e-15|bna:106349704|K01754 threonine dehydratase [EC:4.3.1.19] | (RefSeq) threonine dehydratase biosynthetic, chloroplastic	Glycine, serine and threonine metabolism (ko00260);; Valine, leucine and isoleucine biosynthesis (ko00290);; Carbon metabolism (ko01200);; Biosynthesis of amino acids (ko01230)	[E]	Amino acid transport and metabolism	C-terminal regulatory domain of Threonine dehydratase	Threonine dehydratase biosynthetic, chloroplastic OS=Arabidopsis thaliana OX=3702 GN=OMR1 PE=1 SV=1	E	Amino acid transport and metabolism	hypothetical protein BRARA_F01751 [Brassica rapa]
ko01230	Biosynthesis of amino acids	BnaA02G0396500ZS	BnaA02G0396500ZS	--	2.41216e-26	-3.41791	down	0.0016593	-1.51775	down	2.87844e-05	-1.99169	down	2.01889e-16	-2.7559	down	1.60024e-09	-3.67815	down	1.85619e-06	-2.71043	down	--	--	Molecular Function: molecular_function (GO:0003674);; Molecular Function: catalytic activity (GO:0003824);; Molecular Function: L-threonine ammonia-lyase activity (GO:0004794);; Molecular Function: binding (GO:0005488);; Molecular Function: protein binding (GO:0005515);; Cellular Component: cellular_component (GO:0005575);; Cellular Component: intracellular (GO:0005622);; Cellular Component: obso…	K01754|1.3e-15|bna:106349704|K01754 threonine dehydratase [EC:4.3.1.19] | (RefSeq) threonine dehydratase biosynthetic, chloroplastic	Glycine, serine and threonine metabolism (ko00260);; Valine, leucine and isoleucine biosynthesis (ko00290);; Carbon metabolism (ko01200);; Biosynthesis of amino acids (ko01230)	[E]	Amino acid transport and metabolism	C-terminal regulatory domain of Threonine dehydratase	Threonine dehydratase biosynthetic, chloroplastic OS=Arabidopsis thaliana OX=3702 GN=OMR1 PE=1 SV=1	E	Amino acid transport and metabolism	hypothetical protein BRARA_F01751 [Brassica rapa]
ko00520	Amino sugar and nucleotide sugar metabolism	BnaA02G0263700ZS	BnaA02G0263700ZS	LOC106390557	2.19307e-08	-2.04853	down	1.33266e-25	-5.25898	down	4.29667e-07	-2.25224	down	4.62806e-16	-4.88747	down	8.27597e-07	-5.52153	down	1.05899e-08	-2.38212	down	[M]	Cell wall/membrane/envelope biogenesis	Molecular Function: catalytic activity (GO:0003824);; Cellular Component: integral component of membrane (GO:0016021);;	K08679|4.0e-248|bna:106390557|K08679 UDP-glucuronate 4-epimerase [EC:5.1.3.6] | (RefSeq) UDP-glucuronate 4-epimerase 5	Amino sugar and nucleotide sugar metabolism (ko00520)	[M]	Cell wall/membrane/envelope biogenesis	NAD dependent epimerase/dehydratase family	UDP-glucuronate 4-epimerase 5 OS=Arabidopsis thaliana OX=3702 GN=GAE5 PE=2 SV=1	M	Cell wall/membrane/envelope biogenesis	UDP-glucuronate 4-epimerase 5 [Brassica napus]
ko00190	Oxidative phosphorylation	BnaA02G0191400ZS	BnaA02G0191400ZS	LOC106441799	4.35321e-11	-1.17514	down	0.00220261	-1.49086	down	1.19463e-16	-2.92626	down	1.88004e-06	-3.20564	down	2.26922e-08	-4.23528	down	2.27876e-15	-2.84133	down	--	--	Cellular Component: integral component of membrane (GO:0016021);;	K01535|1.5e-52|bna:106357629|K01535 H+-transporting ATPase [EC:7.1.2.1] | (RefSeq) ATPase 1, plasma membrane-type	Oxidative phosphorylation (ko00190)	[P]	Inorganic ion transport and metabolism	--	ATPase 1, plasma membrane-type OS=Arabidopsis thaliana OX=3702 GN=AHA1 PE=1 SV=3	P	Inorganic ion transport and metabolism	ATPase 1, plasma membrane-type-like [Brassica napus]
ko04070	Phosphatidylinositol signaling system	BnaA01G0419400ZS	BnaA01G0419400ZS	LOC106433432	6.53576e-11	7.78047	up	0.000707762	7.29574	up	3.8725e-05	1.01207	up	1.44134e-12	8.35656	up	0.00014951	8.10381	up	3.71001e-26	2.15168	up	--	--	Molecular Function: inositol heptakisphosphate kinase activity (GO:0000829);; Molecular Function: inositol hexakisphosphate 5-kinase activity (GO:0000832);; Molecular Function: ATP binding (GO:0005524);; Cellular Component: cytosol (GO:0005829);; Molecular Function: diphosphoinositol-pentakisphosphate kinase activity (GO:0033857);; Molecular Function: inositol hexakisphosphate 1-kinase activity (…	K13024|0.0e+00|bna:106433432|K13024 inositol-hexakisphosphate/diphosphoinositol-pentakisphosphate 1-kinase [EC:2.7.4.24] | (RefSeq) inositol hexakisphosphate and diphosphoinositol-pentakisphosphate kinase VIP1 isoform X1	Phosphatidylinositol signaling system (ko04070)	[Z]	Cytoskeleton	Histidine phosphatase superfamily (branch 2)	Inositol hexakisphosphate and diphosphoinositol-pentakisphosphate kinase VIP1 OS=Arabidopsis thaliana OX=3702 GN=VIP1 PE=1 SV=1	S	Function unknown	inositol hexakisphosphate and diphosphoinositol-pentakisphosphate kinase VIP1 isoform X2 [Brassica napus]
ko00500	Starch and sucrose metabolism	BnaA01G0418300ZS	BnaA01G0418300ZS	--	1.1348e-18	3.09623	up	1.83647e-10	8.84702	up	1.60172e-07	2.2932	up	2.04798e-18	3.32675	up	4.3105e-14	10.1872	up	3.97302e-08	2.47297	up	[G]	Carbohydrate transport and metabolism	Molecular Function: glycogen (starch) synthase activity (GO:0004373);; Cellular Component: amyloplast (GO:0009501);; Cellular Component: chloroplast (GO:0009507);; Biological Process: starch biosynthetic process (GO:0019252);;	K00703|3.6e-271|brp:103870956|K00703 starch synthase [EC:2.4.1.21] | (RefSeq) starch synthase 2, chloroplastic/amyloplastic	Starch and sucrose metabolism (ko00500)	--	--	Starch synthase catalytic domain	Starch synthase 2, chloroplastic/amyloplastic OS=Arabidopsis thaliana OX=3702 GN=SS2 PE=1 SV=1	G	Carbohydrate transport and metabolism	unnamed protein product [Brassica oleracea]
ko00520	Amino sugar and nucleotide sugar metabolism	BnaA01G0416300ZS	BnaA01G0416300ZS	--	1.92143e-94	3.84605	up	6.34349e-35	3.66911	up	5.50334e-104	4.64163	up	9.086e-128	4.50145	up	6.6735e-121	5.24831	up	3.15342e-76	4.3228	up	--	--	Cellular Component: Golgi membrane (GO:0000139);; Cellular Component: integral component of membrane (GO:0016021);; Biological Process: pectin biosynthetic process (GO:0045489);; Molecular Function: polygalacturonate 4-alpha-galacturonosyltransferase activity (GO:0047262);; Biological Process: cell wall organization (GO:0071555);;	K13648|0.0e+00|bna:106349210|K13648 alpha-1,4-galacturonosyltransferase [EC:2.4.1.43] | (RefSeq) probable galacturonosyltransferase 9	Amino sugar and nucleotide sugar metabolism (ko00520)	--	--	Glycosyl transferase family 8	Probable galacturonosyltransferase 9 OS=Arabidopsis thaliana OX=3702 GN=GAUT9 PE=2 SV=1	G	Carbohydrate transport and metabolism	unnamed protein product [Brassica oleracea]
ko01200	Carbon metabolism	BnaA01G0416200ZS	BnaA01G0416200ZS	LOC106340355	1.7893e-25	2.20533	up	5.2254e-13	2.14453	up	1.89597e-05	1.43846	up	1.2692e-17	2.01535	up	6.81758e-06	1.63763	up	1.09695e-07	1.67999	up	[G]	Carbohydrate transport and metabolism	Molecular Function: phosphogluconate dehydrogenase (decarboxylating) activity (GO:0004616);; Biological Process: pentose-phosphate shunt (GO:0006098);; Biological Process: D-gluconate metabolic process (GO:0019521);; Molecular Function: NADP binding (GO:0050661);;	K00033|8.3e-282|bna:106349212|K00033 6-phosphogluconate dehydrogenase [EC:1.1.1.44 1.1.1.343] | (RefSeq) 6-phosphogluconate dehydrogenase, decarboxylating 3	Pentose phosphate pathway (ko00030);; Glutathione metabolism (ko00480);; Carbon metabolism (ko01200)	[G]	Carbohydrate transport and metabolism	6-phosphogluconate dehydrogenase, C-terminal domain	6-phosphogluconate dehydrogenase, decarboxylating 2 OS=Arabidopsis thaliana OX=3702 GN=PGD2 PE=1 SV=1	G	Carbohydrate transport and metabolism	PREDICTED: 6-phosphogluconate dehydrogenase, decarboxylating 3 [Brassica oleracea var. oleracea]
ko00270	Cysteine and methionine metabolism	BnaA01G0415300ZS	BnaA01G0415300ZS	--	4.76131e-25	2.00517	up	5.99018e-06	1.164	up	3.84907e-10	1.70474	up	1.24326e-74	2.91897	up	5.39099e-19	1.99785	up	1.14303e-20	2.3285	up	--	--	Molecular Function: adenosylmethionine decarboxylase activity (GO:0004014);; Cellular Component: cytosol (GO:0005829);; Biological Process: spermine biosynthetic process (GO:0006597);; Biological Process: spermidine biosynthetic process (GO:0008295);;	K01611|7.5e-203|bna:106352145|K01611 S-adenosylmethionine decarboxylase [EC:4.1.1.50] | (RefSeq) S-adenosylmethionine decarboxylase proenzyme 3-like	Cysteine and methionine metabolism (ko00270);; Arginine and proline metabolism (ko00330)	[T]	Signal transduction mechanisms	Adenosylmethionine decarboxylase	S-adenosylmethionine decarboxylase proenzyme 3 OS=Brassica juncea OX=3707 GN=SAMDC3 PE=2 SV=1	E	Amino acid transport and metabolism	S-adenosylmethionine decarboxylase proenzyme 1.1 [Brassica rapa subsp. rapa]
ko00330	Arginine and proline metabolism	BnaA01G0415300ZS	BnaA01G0415300ZS	--	4.76131e-25	2.00517	up	5.99018e-06	1.164	up	3.84907e-10	1.70474	up	1.24326e-74	2.91897	up	5.39099e-19	1.99785	up	1.14303e-20	2.3285	up	--	--	Molecular Function: adenosylmethionine decarboxylase activity (GO:0004014);; Cellular Component: cytosol (GO:0005829);; Biological Process: spermine biosynthetic process (GO:0006597);; Biological Process: spermidine biosynthetic process (GO:0008295);;	K01611|7.5e-203|bna:106352145|K01611 S-adenosylmethionine decarboxylase [EC:4.1.1.50] | (RefSeq) S-adenosylmethionine decarboxylase proenzyme 3-like	Cysteine and methionine metabolism (ko00270);; Arginine and proline metabolism (ko00330)	[T]	Signal transduction mechanisms	Adenosylmethionine decarboxylase	S-adenosylmethionine decarboxylase proenzyme 3 OS=Brassica juncea OX=3707 GN=SAMDC3 PE=2 SV=1	E	Amino acid transport and metabolism	S-adenosylmethionine decarboxylase proenzyme 1.1 [Brassica rapa subsp. rapa]
ko00051	Fructose and mannose metabolism	BnaA01G0414500ZS	BnaA01G0414500ZS	LOC106339344	4.69144e-17	10.4584	up	1.23068e-13	9.78719	up	2.41116e-06	5.11637	up	3.57398e-21	11.6268	up	3.49455e-17	10.8075	up	2.19961e-08	6.00215	up	[G]	Carbohydrate transport and metabolism	Molecular Function: mannose-6-phosphate isomerase activity (GO:0004476);; Biological Process: carbohydrate metabolic process (GO:0005975);; Molecular Function: zinc ion binding (GO:0008270);; Biological Process: GDP-mannose biosynthetic process (GO:0009298);;	K01809|4.3e-250|bna:106366807|K01809 mannose-6-phosphate isomerase [EC:5.3.1.8] | (RefSeq) mannose-6-phosphate isomerase 1-like	Fructose and mannose metabolism (ko00051);; Amino sugar and nucleotide sugar metabolism (ko00520)	[G]	Carbohydrate transport and metabolism	Phosphomannose isomerase type I	Mannose-6-phosphate isomerase 1 OS=Arabidopsis thaliana OX=3702 GN=PMI1 PE=1 SV=1	G	Carbohydrate transport and metabolism	PREDICTED: mannose-6-phosphate isomerase 1-like [Brassica oleracea var. oleracea]
ko00520	Amino sugar and nucleotide sugar metabolism	BnaA01G0414500ZS	BnaA01G0414500ZS	LOC106339344	4.69144e-17	10.4584	up	1.23068e-13	9.78719	up	2.41116e-06	5.11637	up	3.57398e-21	11.6268	up	3.49455e-17	10.8075	up	2.19961e-08	6.00215	up	[G]	Carbohydrate transport and metabolism	Molecular Function: mannose-6-phosphate isomerase activity (GO:0004476);; Biological Process: carbohydrate metabolic process (GO:0005975);; Molecular Function: zinc ion binding (GO:0008270);; Biological Process: GDP-mannose biosynthetic process (GO:0009298);;	K01809|4.3e-250|bna:106366807|K01809 mannose-6-phosphate isomerase [EC:5.3.1.8] | (RefSeq) mannose-6-phosphate isomerase 1-like	Fructose and mannose metabolism (ko00051);; Amino sugar and nucleotide sugar metabolism (ko00520)	[G]	Carbohydrate transport and metabolism	Phosphomannose isomerase type I	Mannose-6-phosphate isomerase 1 OS=Arabidopsis thaliana OX=3702 GN=PMI1 PE=1 SV=1	G	Carbohydrate transport and metabolism	PREDICTED: mannose-6-phosphate isomerase 1-like [Brassica oleracea var. oleracea]
ko01212	Fatty acid metabolism	BnaA01G0414100ZS	BnaA01G0414100ZS	LOC106366808	2.63626e-14	1.99438	up	8.49401e-05	2.33543	up	0.000928424	1.30683	up	5.76397e-19	2.35728	up	0.000117638	2.36105	up	2.10577e-10	2.09999	up	[F]	Nucleotide transport and metabolism	Biological Process: fatty acid metabolic process (GO:0006631);; Molecular Function: acyl-[acyl-carrier-protein] desaturase activity (GO:0045300);; Molecular Function: metal ion binding (GO:0046872);;	K03921|1.2e-227|bna:106366808|K03921 acyl-[acyl-carrier-protein] desaturase [EC:1.14.19.2 1.14.19.11 1.14.19.26] | (RefSeq) acyl-[acyl-carrier-protein] desaturase 5, chloroplastic-like	Fatty acid biosynthesis (ko00061);; Biosynthesis of unsaturated fatty acids (ko01040);; Fatty acid metabolism (ko01212)	--	--	Fatty acid desaturase	Stearoyl-[acyl-carrier-protein] 9-desaturase 5, chloroplastic OS=Arabidopsis thaliana OX=3702 GN=S-ACP-DES5 PE=1 SV=1	I	Lipid transport and metabolism	acyl-[acyl-carrier-protein] desaturase 5, chloroplastic-like [Brassica napus]
ko00900	Terpenoid backbone biosynthesis	BnaA01G0412700ZS	BnaA01G0412700ZS	LOC106338264	1.60327e-23	4.84976	up	4.76569e-11	7.75071	up	6.6623e-20	3.62429	up	3.02907e-28	5.29772	up	3.08797e-15	8.9471	up	2.40148e-39	4.52607	up	[I]	Lipid transport and metabolism	Molecular Function: isopentenyl-diphosphate delta-isomerase activity (GO:0004452);; Biological Process: isoprenoid biosynthetic process (GO:0008299);; Molecular Function: hydrolase activity (GO:0016787);;	K01823|9.5e-161|boe:106338264|K01823 isopentenyl-diphosphate Delta-isomerase [EC:5.3.3.2] | (RefSeq) isopentenyl-diphosphate Delta-isomerase II, chloroplastic-like	Terpenoid backbone biosynthesis (ko00900)	[Q]	Secondary metabolites biosynthesis, transport and catabolism	NUDIX domain	Isopentenyl-diphosphate Delta-isomerase II, chloroplastic OS=Arabidopsis thaliana OX=3702 GN=IPP2 PE=1 SV=1	I	Lipid transport and metabolism	PREDICTED: isopentenyl-diphosphate Delta-isomerase II, chloroplastic-like [Brassica oleracea var. oleracea]
ko00400	Phenylalanine, tyrosine and tryptophan biosynthesis	BnaA01G0412500ZS	BnaA01G0412500ZS	LOC106423845	9.63129e-61	4.06343	up	1.57505e-17	10.8809	up	1.25937e-12	2.42147	up	2.18085e-70	4.4222	up	9.59722e-23	12.2505	up	1.17673e-47	3.77283	up	--	--	Molecular Function: metal ion binding (GO:0046872);;	K13832|9.4e-12|boe:106335320|K13832 3-dehydroquinate dehydratase / shikimate dehydrogenase [EC:4.2.1.10 1.1.1.25] | (RefSeq) bifunctional 3-dehydroquinate dehydratase/shikimate dehydrogenase, chloroplastic-like isoform X1	Phenylalanine, tyrosine and tryptophan biosynthesis (ko00400);; Biosynthesis of amino acids (ko01230)	[R]	General function prediction only	Zinc finger C-x8-C-x5-C-x3-H type (and similar)	Zinc finger CCCH domain-containing protein 33 OS=Arabidopsis thaliana OX=3702 GN=ZFN1 PE=1 SV=1	S	Function unknown	zinc finger CCCH domain-containing protein 33-like [Brassica napus]
ko01230	Biosynthesis of amino acids	BnaA01G0412500ZS	BnaA01G0412500ZS	LOC106423845	9.63129e-61	4.06343	up	1.57505e-17	10.8809	up	1.25937e-12	2.42147	up	2.18085e-70	4.4222	up	9.59722e-23	12.2505	up	1.17673e-47	3.77283	up	--	--	Molecular Function: metal ion binding (GO:0046872);;	K13832|9.4e-12|boe:106335320|K13832 3-dehydroquinate dehydratase / shikimate dehydrogenase [EC:4.2.1.10 1.1.1.25] | (RefSeq) bifunctional 3-dehydroquinate dehydratase/shikimate dehydrogenase, chloroplastic-like isoform X1	Phenylalanine, tyrosine and tryptophan biosynthesis (ko00400);; Biosynthesis of amino acids (ko01230)	[R]	General function prediction only	Zinc finger C-x8-C-x5-C-x3-H type (and similar)	Zinc finger CCCH domain-containing protein 33 OS=Arabidopsis thaliana OX=3702 GN=ZFN1 PE=1 SV=1	S	Function unknown	zinc finger CCCH domain-containing protein 33-like [Brassica napus]
ko00190	Oxidative phosphorylation	BnaA01G0410700ZS	BnaA01G0410700ZS	LOC106432850	8.77719e-16	10.0992	up	1.23865e-13	9.92882	up	3.07396e-18	3.72234	up	1.11068e-16	10.3642	up	2.33828e-17	10.8593	up	3.22562e-37	4.72086	up	[C]	Energy production and conversion	Cellular Component: mitochondrial inner membrane (GO:0005743);; Molecular Function: NADH dehydrogenase (ubiquinone) activity (GO:0008137);; Molecular Function: electron transfer activity (GO:0009055);; Cellular Component: respirasome (GO:0070469);;	K11352|5.6e-94|bna:106432850|K11352 NADH dehydrogenase (ubiquinone) 1 alpha subcomplex subunit 12 | (RefSeq) probable NADH dehydrogenase [ubiquinone] 1 alpha subcomplex subunit 12	Oxidative phosphorylation (ko00190)	[C]	Energy production and conversion	NADH ubiquinone oxidoreductase subunit NDUFA12	Probable NADH dehydrogenase [ubiquinone] 1 alpha subcomplex subunit 12 OS=Arabidopsis thaliana OX=3702 GN=At3g03100 PE=1 SV=1	I	Lipid transport and metabolism	probable NADH dehydrogenase [ubiquinone] 1 alpha subcomplex subunit 12 [Brassica napus]
ko00620	Pyruvate metabolism	BnaA01G0296700ZS	BnaA01G0296700ZS	--	6.65526e-70	2.15085	up	1.10113e-26	2.22573	up	4.08516e-10	1.13697	up	4.2429e-17	1.2956	up	1.57168e-28	2.36008	up	7.12561e-16	1.46046	up	[G]	Carbohydrate transport and metabolism	Molecular Function: magnesium ion binding (GO:0000287);; Molecular Function: pyruvate kinase activity (GO:0004743);; Cellular Component: cytoplasm (GO:0005737);; Biological Process: glycolytic process (GO:0006096);; Cellular Component: chloroplast stroma (GO:0009570);; Molecular Function: kinase activity (GO:0016301);; Molecular Function: potassium ion binding (GO:0030955);;	K00873|7.4e-270|bna:106453663|K00873 pyruvate kinase [EC:2.7.1.40] | (RefSeq) plastidial pyruvate kinase 1, chloroplastic	Glycolysis / Gluconeogenesis (ko00010);; Purine metabolism (ko00230);; Pyruvate metabolism (ko00620);; Carbon metabolism (ko01200);; Biosynthesis of amino acids (ko01230)	[G]	Carbohydrate transport and metabolism	Pyruvate kinase, barrel domain	Plastidial pyruvate kinase 1, chloroplastic OS=Arabidopsis thaliana OX=3702 GN=PKP1 PE=1 SV=1	G	Carbohydrate transport and metabolism	hypothetical protein DY000_02041875 [Brassica cretica]
ko00230	Purine metabolism	BnaA01G0296700ZS	BnaA01G0296700ZS	--	6.65526e-70	2.15085	up	1.10113e-26	2.22573	up	4.08516e-10	1.13697	up	4.2429e-17	1.2956	up	1.57168e-28	2.36008	up	7.12561e-16	1.46046	up	[G]	Carbohydrate transport and metabolism	Molecular Function: magnesium ion binding (GO:0000287);; Molecular Function: pyruvate kinase activity (GO:0004743);; Cellular Component: cytoplasm (GO:0005737);; Biological Process: glycolytic process (GO:0006096);; Cellular Component: chloroplast stroma (GO:0009570);; Molecular Function: kinase activity (GO:0016301);; Molecular Function: potassium ion binding (GO:0030955);;	K00873|7.4e-270|bna:106453663|K00873 pyruvate kinase [EC:2.7.1.40] | (RefSeq) plastidial pyruvate kinase 1, chloroplastic	Glycolysis / Gluconeogenesis (ko00010);; Purine metabolism (ko00230);; Pyruvate metabolism (ko00620);; Carbon metabolism (ko01200);; Biosynthesis of amino acids (ko01230)	[G]	Carbohydrate transport and metabolism	Pyruvate kinase, barrel domain	Plastidial pyruvate kinase 1, chloroplastic OS=Arabidopsis thaliana OX=3702 GN=PKP1 PE=1 SV=1	G	Carbohydrate transport and metabolism	hypothetical protein DY000_02041875 [Brassica cretica]
ko00010	Glycolysis / Gluconeogenesis	BnaA01G0296700ZS	BnaA01G0296700ZS	--	6.65526e-70	2.15085	up	1.10113e-26	2.22573	up	4.08516e-10	1.13697	up	4.2429e-17	1.2956	up	1.57168e-28	2.36008	up	7.12561e-16	1.46046	up	[G]	Carbohydrate transport and metabolism	Molecular Function: magnesium ion binding (GO:0000287);; Molecular Function: pyruvate kinase activity (GO:0004743);; Cellular Component: cytoplasm (GO:0005737);; Biological Process: glycolytic process (GO:0006096);; Cellular Component: chloroplast stroma (GO:0009570);; Molecular Function: kinase activity (GO:0016301);; Molecular Function: potassium ion binding (GO:0030955);;	K00873|7.4e-270|bna:106453663|K00873 pyruvate kinase [EC:2.7.1.40] | (RefSeq) plastidial pyruvate kinase 1, chloroplastic	Glycolysis / Gluconeogenesis (ko00010);; Purine metabolism (ko00230);; Pyruvate metabolism (ko00620);; Carbon metabolism (ko01200);; Biosynthesis of amino acids (ko01230)	[G]	Carbohydrate transport and metabolism	Pyruvate kinase, barrel domain	Plastidial pyruvate kinase 1, chloroplastic OS=Arabidopsis thaliana OX=3702 GN=PKP1 PE=1 SV=1	G	Carbohydrate transport and metabolism	hypothetical protein DY000_02041875 [Brassica cretica]
[truncated: 9 more rows]

## Sheet: TableS5Toleranpathway55_metabol
Table S5.	Details of the candidate DAMs involved in the 55 late-seeding-tolerance pathways.
[truncated: 156 more rows]
